# Supplementary material for: Can new urbanization pilot policies promote green technology innovation in cities: Empirical evidence from China
Source: PLoS One. 2024 May 7;19(5):e0303404. doi: 10.1371/journal.pone.0303404 (PMC11075822; doi:10.1371/journal.pone.0303404)
Supplement: S1 Data — (XLSX) [file pone.0303404.s001.xlsx]

## Sheet: Sheet1
year	city_code	city	province	Industrial_structure	Urbanization_rate	treat	time	policy_year	Financial_support	NUP	Level_of_economic_development	GTI_1	GTI_2	GTI_3	Industrialization_level	GTI	Population_density	Human_capital	Resource_type	City_scale	city_class	Government_attention	Consumption_market	Infrastructure_development	Public_service	national_level_big_data_pilot	low_carbon_city_pilot	smart_city_pilot	Talent_Gathering
2010	110000	北京	北京市	0.2401	0.85957	0	0		0.066667	0	11.1754	0.2415	0.4514	0.2413	3.50917	0.1356	0.1383	0.0886559	其他	1	1	5.2	17.9426	8.44099		0	0	0	0.64663
2011	110000	北京	北京市	0.2309	0.875491	0	0		0.05625	0	11.2779	0.2975	0.5827	0.2935	1.84783	0.2077	0.1428	0.0867803	其他	1	1	5.9	18.0496	8.35626	0.586961	0	0	0	0.6859
2012	110000	北京	北京市	0.227	0.875468	0	0		0.054054	0	11.3693	0.2659	0.7017	0.3692	1.77671	0.3044	0.1464	0.0865998	其他	1	1	4.2	18.1593	8.6845	0.68893	0	1	1	0.71737
2013	110000	北京	北京市	0.2232	0.873522	0	0		0.054762	0	11.4523	0.5236	0.9612	0.555	1.71341	0.3606	0.1498	0.0883178	其他	1	1	5.9	18.2463	8.5119	0.637537	0	1	1	0.74226
2014	110000	北京	北京市	0.2131	0.870922	0	0		0.062222	0	11.4797	0.6602	1.2114	0.6563	1.69784	0.4154	0.1525	0.0875225	其他	1	1	6.7	18.3799	8.74818	0.738947	0	1	1	0.75586
2015	110000	北京	北京市	0.1974	0.869349	0	0		0.050877	0	11.5628	0.7001	1.3657	0.7385	1.62157	0.5172	0.1541	0.0866795	其他	1	1	6	18.4207	8.46169	0.674432	0	1	1	0.777344
2016	110000	北京	北京市	0.1926	0.867632	0	0		0.045313	0	11.6822	0.7194	1.6844	0.8568	1.52164	0.6936	0.1145	0.0865234	其他	1	1	8.4	18.516	8.60522	0.691401	1	1	1	0.79152
2017	110000	北京	北京市	0.1901	0.867111	0	0		0.052941	0	11.7568	0.7344	1.9545	0.987	1.47265	0.6821	0.1144	0.086731	其他	1	1	6.8	18.603	8.75142	0.715206	1	1	1	0.81286
2018	110000	北京	北京市	0.1863	0.864999	0	0		0.057333	0	11.8267	0.9956	2.4051	1.0619	1.45849	0.6492	0.113553	0.0876429	其他	1	1	8.5	18.603	8.68999	0.743101	1	1	1	0.819302
2019	110000	北京	北京市	0.1616	0.863884	0	0		0.058108	0	11.9818	0.6992	1.7771	0.7525	1.42511	0.4442	0.11365	0.0906836	其他	1	1	9.2	18.8261	8.67285	0.768273	1	1	1	0.791298
2020	110000	北京	北京市	0.1583	0.862912	0	0		0.057746	0	12.0104	0.817	1.8056	0.8936	1.38328	0.6405		0.0950359	其他	1	1	7.3	18.7571	8.83624	0.795612	1	1	1
2021	110000	北京	北京市	0.1805	0.862042	0	0		0.0625	0	12.1158	1.0291	1.3133	0.3082	1.40384	0.9077		0.0999076	其他	1	1	4.7	18.8261	8.70388	0.678871	1	1	1
2010	120000	天津	天津市	0.5247	0.7955	0	0		0.030895	0	11.1679	0.0689	0.073	0.0768	6.11778	0.0214	0.2752	0.107292	其他	1	2	7	17.1828	8.46968		0	1	0	0.20565
2011	120000	天津	天津市	0.5243	0.8051	0	0		0.033429	0	11.3148	0.0914	0.1023	0.1059	3.73826	0.0311	0.2636	0.105563	其他	1	2	2.6	17.3419	8.49048	0.353855	0	1	0	0.26824
2012	120000	天津	天津市	0.5168	0.8155	0	0		0.036406	0	11.4547	0.1103	0.1474	0.1555	3.87663	0.042	0.2782	0.104733	其他	1	2	3.8	17.4791	8.45276	0.712119	0	1	1	0.28907
2013	120000	天津	天津市	0.5064	0.8201	0	0		0.037123	0	11.5058	0.1798	0.2091	0.1754	3.81773	0.0457	0.2843	0.104817	其他	1	2	4.2	17.6222	8.41366	0.349702	0	1	1	0.30244
2014	120000	天津	天津市	0.4938	0.8228	0	0		0.037931	0	11.6259	0.2038	0.2228	0.2253	3.84955	0.0468	0.3328	0.1062	其他	1	2	5.3	17.6657	8.2749	0.716319	0	1	1	0.29996
2015	120000	天津	天津市	0.4658	0.8264	0	0		0.0375	0	11.6796	0.2879	0.3182	0.3815	3.83947	0.05	0.3492	0.107155	其他	1	2	3.1	17.7858	7.96861	0.362752	0	1	1	0.294779
2016	120000	天津	天津市	0.4233	0.8293	0	0		0.035135	0	11.734	0.3922	0.4659	0.4748	3.60568	0.0719	0.3639	0.108374	其他	1	2	5.7	17.8409	7.53424	0.371227	1	1	1	0.286045
2017	120000	天津	天津市	0.4094	0.8293	0	0		0.036364	0	11.8112	0.4226	0.3963	0.5668	3.03972	0.0822	0.3276	0.113097	其他	1	2	4	17.8586	7.54544	0.393009	1	1	1	0.269478
2018	120000	天津	天津市	0.4046	0.8315	0	0		0.035484	0	11.8305	0.5772	0.4135	0.5857	3.1034	0.0842	0.50163	0.118102	其他	1	2	7.5	17.8228	7.42855	0.415951	1	1	1	0.259987
2019	120000	天津	天津市	0.3523	0.8348	0	0		0.031429	0	11.5237	0.4016	0.2691	0.4708	3.33141	0.0485	0.49392	0.123303	其他	1	2	7.2	17.5532	7.78278	0.429632	1	1	1	0.269354
2020	120000	天津	天津市	0.3411	0.846993	0	0		0.0375	0	11.5222	0.5102	0.2501	0.6077	3.69142	0.0497	0.444901	0.129211	其他	1	2	5.7	17.399	8.08533	0.445876	1	1	1
2021	120000	天津	天津市	0.373	0.848798	0	0		0.03125	0	11.6659	0.678	0.1576	0.1626	4.12382	0.0704	0.439207	0.135714	其他	1	2	6	17.4531	8.09444	0.464414	1	1	1
2010	130100	石家庄	河北省	0.4863	0.5081	1	0	2014	0.014523	0	10.4168	0.0176	0.0116	0.0169	2.53165	0.0026	1.154	0.15425	其他	1	3	3.8	16.4546	7.30683		0	0	0	0.08415
2011	130100	石家庄	河北省	0.4977	0.517919	1	0	2014	0.015801	0	10.5937	0.0184	0.0138	0.017	2.31425	0.0047	0.8128	0.154258	其他	1	3	3.3	16.6487	6.49334	0.234158	0	0	0	0.0848
2012	130100	石家庄	河北省	0.4979	0.531549	1	0	2014	0.016317	0	10.6765	0.0208	0.0166	0.0254	2.29925	0.0074	0.821	0.152902	其他	1	3	3.2	16.7599	6.90528	0.259291	0	1	1	0.09068
2013	130100	石家庄	河北省	0.4851	0.546541	1	0	2014	0.015397	0	10.7508	0.0289	0.0202	0.028	2.16861	0.0093	0.822	0.147037	其他	1	3	5.7	16.8112	7.10573	0.129475	0	1	1	0.09288
2014	130100	石家庄	河北省	0.4676	0.560284	1	1	2014	0.012791	1	10.7992	0.0353	0.0245	0.0385	2.44344	0.0087	0.5431	0.142872	其他	1	3	6.8	16.9936	7.05905	0.269692	0	1	1	0.100563
2015	130100	石家庄	河北省	0.4508	0.583	1	1	2014	0.013306	1	10.8289	0.0423	0.0392	0.0532	2.57158	0.0105	0.5439	0.155882	其他	1	3	6.6	17.1114	7.11706	0.132345	0	1	1	0.100319
2016	130100	石家庄	河北省	0.4545	0.5996	1	1	2014	0.016307	1	10.9098	0.0679	0.057	0.0863	2.50728	0.0154	0.5467	0.161509	其他	1	3	5.7	17.2167	7.13973	0.135032	1	1	1	0.099542
2017	130100	石家庄	河北省	0.4151	0.6164	1	1	2014	0.012421	1	10.9506	0.0713	0.0662	0.1015	2.42465	0.017	0.5473	0.166426	其他	1	3	6.4	17.2167	7.17721	0.132914	1	1	1	0.091612
2018	130100	石家庄	河北省	0.3757	0.6316	1	1	2014	0.011992	1	10.9277	0.1147	0.0871	0.1473	1.99879	0.0227	0.548004	0.175945	其他	1	3	6	17.312	7.15566	0.142	1	1	1	0.095966
2019	130100	石家庄	河北省	0.3153	0.6441	1	1	2014	0.011216	1	10.8701	0.1014	0.0698	0.1361	1.90097	0.0123	0.649101	0.183395	其他	1	3	5.2	17.0344	7.18764	0.153379	1	1	1	0.106938
2020	130100	石家庄	河北省	0.294	0.7018	1	1	2014	0.013892	1	10.8684	0.1532	0.0827	0.1833	1.94217	0.021	0.648311	0.188921	其他	1	3	5.2	16.9936	6.84003	0.163383	1	1	1
2021	130100	石家庄	河北省	0.3247	0.711	1	1	2014	0.012803	1	10.9684	0.1947	0.0657	0.0508	2.11518	0.0296	0.707099	0.196693	其他	1	3	6.9	17.0344	6.48244	0.175982	1	1	1
2010	130200	唐山	河北省	0.5814	0.5085	0	0		0.014463	0	10.9912	0.0101	0.0057	0.009	2.06806	0.0016	0.1602	0.116267	再生	1	3	8.3	16.2134	7.96919		0	0	0	0.08402
2011	130200	唐山	河北省	0.6008	0.518008	0	0		0.014081	0	11.1676	0.0116	0.0063	0.0109	1.68865	0.0029	0.1602	0.118857	再生	1	3	8.1	16.3805	7.96433	0.282914	0	0	0	0.0873
2012	130200	唐山	河北省	0.5926	0.53164	0	0		0.021611	0	11.2508	0.0096	0.0117	0.0156	1.70959	0.0037	0.1605	0.122779	再生	1	3	5.5	16.5236	6.30456	0.293669	0	0	0	0.09563
2013	130200	唐山	河北省	0.587	0.546635	0	0		0.018095	0	11.279	0.0201	0.0096	0.0165	1.74754	0.0042	0.1605	0.117431	再生	1	3	2.1	16.6487	5.83559	0.196938	0	0	0	0.09665
2014	130200	唐山	河北省	0.5775	0.56038	0	0		0.015689	0	11.2874	0.0193	0.0127	0.0178	2.0571	0.0045	0.1605	0.118914	再生	1	3	5.3	16.8112	6.01968	0.28743	0	0	1	0.093656
2015	130200	唐山	河北省	0.5513	0.5831	0	0		0.010882	0	11.2669	0.0217	0.0174	0.0275	2.04456	0.0051	0.1607	0.121061	再生	1	3	4.1	16.86	6.40305	0.198965	0	0	1	0.089437
2016	130200	唐山	河北省	0.5507	0.6041	0	0		0.013413	0	11.3095	0.0289	0.0277	0.0359	1.82569	0.0087	0.1609	0.123142	再生	1	3	5.4	16.9936	5.4623	0.198837	1	0	1	0.088069
2017	130200	唐山	河北省	0.5498	0.6164	0	0		0.010774	0	11.3182	0.0338	0.0379	0.0572	2.06407	0.0099	0.1455	0.12578	再生	1	3	2.3	17.0736	6.4455	0.202042	1	0	1	0.076138
2018	130200	唐山	河北省	0.5489	0.6314	0	0		0.011874	0	11.3874	0.0595	0.0493	0.0661	2.15726	0.0091	0.7063	0.128943	再生	1	3	4.2	17.1114	5.30139	0.212047	1	0	1	0.078602
2019	130200	唐山	河北省	0.5244	0.6432	0	0		0.012276	0	11.3695	0.0454	0.0378	0.0666	2.2112	0.0096	0.70063	0.133885	再生	1	3	3.2	16.86	5.75292	0.220445	1	0	1	0.077921
2020	130200	唐山	河北省	0.5321	0.6432	0	0		0.013267	0	11.4432	0.0736	0.0344	0.0738	2.37953	0.01	0.70063	0.143226	再生	1	3	2.2	16.8112	5.90862	0.233775	1	0	1
2021	130200	唐山	河北省	0.5524	0.6542	0	0		0.01464	0	11.5762	0.0833	0.0262	0.0258	2.65168	0.0166	0.70063	0.145213	再生	1	3	4.3	16.86	6.00705	0.238213	1	0	1
2010	130300	秦皇岛	河北省	0.3953	0.4728	0	0		0.005571	0	10.3451	0.0057	0.0036	0.0056	2.14709	0.0002	0.2481	0.131014	其他	2	3		15.0094	7.27359		0	0	0	0.02975
2011	130300	秦皇岛	河北省	0.392	0.480341	0	0		0.006347	0	10.5076	0.0059	0.0032	0.0052	1.26073	0.0018	0.2601	0.1319	其他	2	3	4.6	15.1765	7.76993	0.304138	0	0	0	0.02988
2012	130300	秦皇岛	河北省	0.3929	0.492982	0	0		0.005985	0	10.5024	0.005	0.005	0.0072	1.34366	0.0017	0.2626	0.154605	其他	2	3	3.7	15.3196	7.52607	0.306229	0	1	1	0.03345
2013	130300	秦皇岛	河北省	0.3829	0.506886	0	0		0.006944	0	10.5817	0.0087	0.0055	0.0057	1.33325	0.0012	0.265	0.157929	其他	2	3		15.4448	7.03093	0.189714	0	1	1	0.03421
2014	130300	秦皇岛	河北省	0.3744	0.519632	0	0		0.009029	0	10.5754	0.0071	0.008	0.0079	1.56959	0.0026	0.2722	0.153702	其他	2	3		15.5734	6.15267	0.30967	0	1	1	0.033868
2015	130300	秦皇岛	河北省	0.3559	0.5407	0	0		0.003998	0	10.6526	0.01	0.008	0.0108	1.28531	0.0024	0.4355	0.15495	其他	2	3	6.5	15.6561	6.2831	0.200093	0	1	1	0.032844
2016	130300	秦皇岛	河北省	0.3473	0.5613	0	0		0.011661	0	10.6456	0.0128	0.0169	0.0206	1.15039	0.0033	0.6511	0.156434	其他	2	3	10.4	15.7614	7.24577	0.203126	1	1	1	0.032478
2017	130300	秦皇岛	河北省	0.33935	0.5788	0	0		0.011696	0	10.7835	0.0188	0.0205	0.0212	1.16047	0.0054	0.3792	0.155559	其他	2	3	8	15.8696	6.64618	0.208811	1	1	1	0.029285
2018	130300	秦皇岛	河北省	0.3314	0.5942	0	0		0.010565	0	10.8406	0.0193	0.0274	0.0211	1.19648	0.0044	0.405329	0.159932	其他	2	3	6.2	15.9318	6.64147	0.216394	1	1	1	0.028354
2019	130300	秦皇岛	河北省	0.3289	0.6072	0	0		0.009701	0	10.8367	0.0151	0.0219	0.0207	1.24909	0.0049	0.399697	0.14451	其他	2	3	5.8	15.5905	5.76865	0.220744	1	1	1	0.027557
2020	130300	秦皇岛	河北省	0.3268	0.6397	0	0		0.006494	0	10.8993	0.0238	0.0177	0.0247	1.36624	0.0087	0.461729	0.145507	其他	2	3	5.2	15.5383	6.6576	0.230616	1	1	1
2021	130300	秦皇岛	河北省	0.3563	0.65	0	0		0.009069	0	10.9583	0.0296	0.0135	0.0108	1.46444	0.0093	0.477368	0.142572	其他	2	3	7.3	15.5905	6.70141	0.306615	1	1	1
2010	130400	邯郸	河北省	0.5421	0.4538	0	0		0.008273	0	10.1705	0.0055	0.003	0.007	1.19177	0.0008	0.351	0.150511	成熟型	1	3	4.1	15.7896	6.77488		0	0	0	0.05657
2011	130400	邯郸	河北省	0.5477	0.456444	0	0		0.008091	0	10.3191	0.0073	0.0041	0.0063	0.947052	0.0012	0.3526	0.157094	成熟型	1	3	3.7	15.9556	6.25971	0.189486	0	0	0	0.05844
2012	130400	邯郸	河北省	0.5359	0.468456	0	0		0.012782	0	10.383	0.0084	0.0066	0.0116	1.04669	0.0019	0.3745	0.163845	成熟型	1	3	3.4	16.0876	6.07033	0.195756	0	0	1	0.06452
2013	130400	邯郸	河北省	0.5134	0.481669	0	0		0.014596	0	10.4116	0.0118	0.0061	0.0099	1.25361	0.0022	0.395	0.153208	成熟型	1	3	3.7	16.2134	5.6551	0.111069	0	0	1	0.08038
2014	130400	邯郸	河北省	0.5011	0.493781	0	0		0.01691	0	10.4064	0.012	0.0063	0.0133	1.36229	0.0022	0.4496	0.155121	成熟型	1	3	6	16.3004	6.25921	0.200877	0	0	1	0.080487
2015	130400	邯郸	河北省	0.4716	0.5138	0	0		0.007943	0	10.4001	0.0242	0.0115	0.0266	1.46083	0.0021	0.4207	0.165196	成熟型	1	3	6.4	16.4546	6.18813	0.111888	0	0	1	0.077168
2016	130400	邯郸	河北省	0.4724	0.5353	0	0		0.008348	0	10.4563	0.0203	0.013	0.0278	1.42213	0.0018	0.3332	0.169326	成熟型	1	3	7.9	16.5236	4.91564	0.107769	1	0	1	0.076098
2017	130400	邯郸	河北省	0.4617	0.5531	0	0		0.009186	0	10.4842	0.0237	0.0157	0.0341	1.41309	0.0048	0.3606	0.177719	成熟型	1	3	7.3	16.6487	4.62575	0.0944674	1	0	1	0.060129
2018	130400	邯郸	河北省	0.451	0.5687	0	0		0.008427	0	10.5114	0.0387	0.0221	0.0421	1.34866	0.0029	0.367626	0.186338	成熟型	1	3	3.4	16.6487	5.05692	0.0988956	1	0	1	0.062506
2019	130400	邯郸	河北省	0.4459	0.5815	0	0		0.009504	0	10.5092	0.0246	0.015	0.0379	1.37387	0.0014	0.391871	0.193954	成熟型	1	3	8.5	16.3004	5.12393	0.098278	1	0	1	0.062134
2020	130400	邯郸	河北省	0.4319	0.5827	0	0		0.00885	0	10.5521	0.0439	0.021	0.0516	1.52497	0.0016	0.393309	0.203964	成熟型	1	3	5.4	16.3004	5.20569	0.103083	1	0	1
2021	130400	邯郸	河北省	0.4644	0.596	0	0		0.009661	0	10.6867	0.0578	0.0088	0.0151	1.77433	0.0045	0.384281	0.205274	成熟型	1	3	5.8	16.3805	4.99655	0.108721	1	0	1
2010	130500	邢台	河北省	0.5561	0.40155	0	0		0.004952	0	9.73318	0.0022	0.0007	0.0024	1.41974	0.0001	0.5566	0.137449	成熟型	1	4	3.5	15.3416	6.85762		0	0	0	0.03508
2011	130500	邢台	河北省	0.5552	0.424019	0	0		0.005132	0	9.88152	0.0032	0.0007	0.0039	1.21445	0.0001	0.6173	0.140295	成熟型	1	4	4.8	15.5019	6.13922	0.207039	0	0	0	0.03599
2012	130500	邢台	河北省	0.5415	0.435177	0	0		0.004724	0	9.94589	0.005	0.0019	0.0055	1.37162	0.0005	0.7818	0.141843	成熟型	1	4	3.9	15.6401	5.92063	0.228673	0	0	0	0.04493
2013	130500	邢台	河北省	0.5238	0.447451	0	0		0.004937	0	10.0065	0.0056	0.0019	0.0049	1.54776	0.0007	0.7988	0.128082	成熟型	1	4	5.4	15.7756	4.62064	0.0851138	0	0	0	0.04565
2014	130500	邢台	河北省	0.4736	0.458703	0	0		0.006623	0	10.0011	0.0071	0.0026	0.0093	1.71162	0.0004	0.8167	0.134228	成熟型	1	4	5.4	15.8949	4.54774	0.227134	0	0	0	0.046071
2015	130500	邢台	河北省	0.4497	0.4773	0	0		0.003734	0	10.1136	0.0146	0.0045	0.016	1.79453	0.0007	0.8209	0.139813	成熟型	1	4	3.4	15.9903	4.05254	0.08041	0	0	0	0.044974
2016	130500	邢台	河北省	0.4686	0.4983	0	0		0.005977	0	10.2155	0.015	0.007	0.0165	1.82243	0.0011	0.8309	0.146023	成熟型	1	4	9.3	16.0876	4.55536	0.088758	1	0	0	0.044841
2017	130500	邢台	河北省	0.43815	0.5157	0	0		0.005905	0	10.2599	0.0139	0.0084	0.0266	1.82681	0.0016	0.8461	0.151278	成熟型	1	4	5.1	16.2134	3.99525	0.0910686	1	0	0	0.035006
2018	130500	邢台	河北省	0.4077	0.5291	0	0		0.005919	0	10.3034	0.0329	0.0113	0.0383	1.81438	0.0018	0.816028	0.158886	成熟型	1	4	4.7	16.2134	5.81931	0.0955826	1	0	0	0.03731
2019	130500	邢台	河北省	0.393	0.5423	0	0		0.005526	0	10.254	0.027	0.009	0.0378	1.82416	0.0008	0.523955	0.167157	成熟型	1	4	4.7	16.108	6.06195	0.101642	1	0	0	0.039884
2020	130500	邢台	河北省	0.3741	0.541	0	0		0.005632	0	10.3399	0.0405	0.0109	0.0478	2.18565	0.0023	0.391037	0.1829	成熟型	1	4	4.5	16.0979	5.83356	0.116329	1	0	0
2021	130500	邢台	河北省	0.3951	0.547	0	0		0.006047	0	10.43	0.0532	0.0057	0.0163	2.44501	0.0025	0.38777	0.189332	成熟型	1	4	2.6	16.1181	5.30877	0.122013	1	0	0
2010	130600	保定	河北省	0.516	0.382	0	0		0.00804	0	9.83823	0.0128	0.0085	0.0137	1.64881	0.0031	0.3604	0.131248	其他	1	3	4.9	15.9673	5.55578		0	1	0	0.07044
2011	130600	保定	河北省	0.5463	0.414602	0	0		0.004714	0	9.96605	0.018	0.0171	0.021	1.32271	0.0038	0.3681	0.133485	其他	1	3	6.9	16.1181	5.30802	0.165559	0	1	0	0.08121
2012	130600	保定	河北省	0.5498	0.425513	0	0		0.005013	0	10.0768	0.0204	0.0251	0.0337	1.42097	0.0077	0.3879	0.133977	其他	1	3	5.8	16.3004	5.00204	0.166719	0	1	0	0.10101
2013	130600	保定	河北省	0.5436	0.437514	0	0		0.005341	0	10.1426	0.0379	0.0288	0.0322	1.39537	0.0098	0.3752	0.143277	其他	1	3	6.4	16.3004	4.62273	0.0894248	0	1	0	0.09991
2014	130600	保定	河北省	0.515	0.448516	0	0		0.004937	0	10.17	0.034	0.0248	0.0278	1.57875	0.0089	0.4547	0.139753	其他	1	3	6.7	16.5236	5.46948	0.182139	0	1	0	0.1057
2015	130600	保定	河北省	0.5002	0.4667	0	0		0.003908	0	10.1646	0.0312	0.0277	0.0326	1.44126	0.0142	0.4565	0.145491	其他	1	3	6.1	16.5236	4.17664	0.0960753	0	1	0	0.09983
2016	130600	保定	河北省	0.4837	0.4911	0	0		0.00614	0	10.3117	0.0405	0.0409	0.0518	1.58236	0.019	0.467	0.152609	其他	1	3	7.6	16.7059	4.48802	0.0967124	1	1	0	0.100598
2017	130600	保定	河北省	0.4528	0.5097	0	0		0.006778	0	10.2779	0.0471	0.0466	0.0753	1.56366	0.0168	0.4795	0.15156	其他	1	3	8.3	16.7059	3.34287	0.102133	1	1	0	0.074381
2018	130600	保定	河北省	0.4219	0.5254	0	0		0.003915	0	10.5575	0.0784	0.0488	0.0731	1.99374	0.0181	0.501551	0.197468	其他	1	3	6.1	16.9065	4.63182		1	1	0	0.079703
2019	130600	保定	河北省	0.3495	0.546831	0	0		0.006452	0	10.6073	0.0449	0.0406	0.0809	1.67569	0.0128	0.479894	0.204232	其他	1	3	5.5	16.5881	5.62824	0.142976	1	1	0	0.081758
2020	130600	保定	河北省	0.3343	0.5566	0	0		0.004202	0	10.4525	0.0885	0.0436	0.1003	1.42424	0.0088	0.456082	0.16984	其他	1	3	6.5	16.5881	4.91139	0.12157	1	1	0
2021	130600	保定	河北省	0.3669	0.57	0	0		0.009417	0	10.5501	0.1238	0.0337	0.0408	1.76494	0.017	0.522119	0.170496	其他	1	3	9.1	16.6487	4.51229	0.129315	1	1	0
2010	130700	张家口	河北省	0.4296	0.4517	0	0		0.006649	0	10.0125	0.0009	0.0004	0.0009	1.21867	0.0004	0.228	0.127878	成熟型	2	4	3	14.9787	7.04115		0	0	0	0.03372
2011	130700	张家口	河北省	0.442	0.463729	0	0		0.004384	0	10.1326	0.0013	0.0012	0.0018	0.948853	0.0004	0.2296	0.127897	成熟型	2	4	4	15.1505	6.84253	0.26125	0	0	0	0.0373
2012	130700	张家口	河北省	0.4289	0.475932	0	0		0.004828	0	10.215	0.0019	0.0014	0.0032	0.990031	0.0002	0.2307	0.124539	成熟型	2	4	3.2	15.2971	6.53031	0.263972	0	0	0	0.04026
2013	130700	张家口	河北省	0.4213	0.489356	0	0		0.004688	0	10.2907	0.0038	0.0023	0.0028	1.24623	0.0006	0.2328	0.111944	成熟型	2	4	3.4	15.425	6.0998	0.142796	0	0	0	0.03895
2014	130700	张家口	河北省	0.4266	0.501661	0	0		0.004606	0	10.2889	0.0036	0.004	0.0049	1.31647	0.0002	0.2339	0.121027	成熟型	2	4	3.3	15.5383	6.0789	0.26718	0	0	0	0.038063
2015	130700	张家口	河北省	0.4001	0.522	0	0		0.003026	0	10.3629	0.0064	0.0052	0.0065	1.27553	0.0009	0.2379	0.127893	成熟型	2	4	4.4	15.6401	5.1397	0.146505	0	0	0	0.037608
2016	130700	张家口	河北省	0.3732	0.5419	0	0		0.005364	0	10.4311	0.0067	0.0062	0.0112	1.08924	0.0014	0.2308	0.119221	成熟型	2	4	6.6	15.7324	5.69143	0.148086	1	0	0	0.036959
2017	130700	张家口	河北省	0.3553	0.5592	0	0		0.00443	0	10.3603	0.0115	0.0079	0.0177	1.00607	0.0022	0.2593	0.127218	成熟型	2	4	8.1	15.8304	4.5658	0.149938	1	0	0	0.031823
2018	130700	张家口	河北省	0.3374	0.5724	0	0		0.005099	0	10.4291	0.0185	0.0108	0.0178	0.836716	0.0013	0.263149	0.130428	成熟型	2	4	7.5	15.8949	4.88592		1	0	0	0.032587
2019	130700	张家口	河北省	0.2872	0.5838	0	0		0.003821	0	10.496	0.0088	0.0056	0.0156	0.913345	0.002	0.267567	0.132427	成熟型	2	4	5.5	15.5383	4.25295	0.163956	1	0	0	0.035395
2020	130700	张家口	河北省	0.2694	0.661	0	0		0.005727	0	10.5671	0.0193	0.0087	0.0282	1.09709	0.0024	0.24261	0.141958	成熟型	2	4	7.7	15.5383	5.65518	0.183311	1	0	0
2021	130700	张家口	河北省	0.2772	0.6712	0	0		0.006378	0	10.6327	0.0291	0.0064	0.0063	1.25631	0.0025	0.244416	0.141574	成熟型	2	4	5.3	15.6718	5.55419	0.220689	1	0	0
2010	130800	承德	河北省	0.5104	0.39787	0	0		0.006468	0	10.1505	0.0013	0.001	0.0014	1.59091	0	0.0701	0.129308	成熟型	2	4	3.5	14.771	6.85543		0	0	0	0.02572
2011	130800	承德	河北省	0.5483	0.415757	0	0		0.007211	0	10.3586	0.0018	0.001	0.0016	1.20948	0	0.069	0.130543	成熟型	2	4	4	14.9141	7.02209	0.251268	0	0	0	0.02544
2012	130800	承德	河北省	0.5291	0.426698	0	0		0.006544	0	10.4407	0.0015	0.0013	0.0009	1.31478	0.0005	0.0702	0.130268	成熟型	2	4	5.6	15.0683	6.70837	0.265577	0	0	0	0.0264
2013	130800	承德	河北省	0.5108	0.438733	0	0		0.008238	0	10.5182	0.0014	0.0009	0.0016	1.53338	0.0005	0.0744	0.128819	成熟型	2	4	5.7	15.1765	4.98649	0.123012	0	0	0	0.03028
2014	130800	承德	河北省	0.4998	0.449765	0	0		0.006664	0	10.5148	0.0016	0.0016	0.0013	1.62168	0.0007	0.0771	0.131823	成熟型	2	4	7.7	15.2971	5.22905	0.263363	0	0	0	0.02992
2015	130800	承德	河北省	0.4684	0.468	0	0		0.005368	0	10.5881	0.0023	0.0034	0.0031	1.5552	0.0006	0.0792	0.135448	成熟型	2	4	5.6	15.4047	4.88087	0.123148	0	0	0	0.029937
2016	130800	承德	河北省	0.4579	0.49	0	0		0.008028	0	10.5876	0.0046	0.0047	0.0079	1.38173	0.0012	0.0799	0.139607	成熟型	2	4	11.3	15.5019	6.66413	0.123564	1	0	0	0.029624
2017	130800	承德	河北省	0.4103	0.507	0	0		0.006297	0	10.6472	0.0079	0.0059	0.0132	1.21178	0.0018	0.0817	0.141622	成熟型	2	4	10.5	15.6073	5.47798	0.122667	1	0	0	0.026601
2018	130800	承德	河北省	0.3627	0.5207	0	0		0.006689	0	10.6433	0.0132	0.0059	0.0118	1.04501	0.0009	0.0825656	0.144617	成熟型	2	4	9.8	15.6718	5.77227		1	0	0	0.026693
2019	130800	承德	河北省	0.3321	0.5326	0	0		0.004445	0	10.6423	0.0079	0.0053	0.0116	1.03274	0.0011	0.0789332	0.146242	成熟型	2	4	6.4	15.4047	5.7503	0.130667	1	0	0	0.027092
2020	130800	承德	河北省	0.3213	0.5658	0	0		0.006084	0	10.774	0.0143	0.0064	0.0182	1.19104	0.0007	0.0799	0.160068	成熟型	2	4	6.8	15.3631	5.54244	0.143896	1	0	0
2021	130800	承德	河北省	0.34	0.577	0	0		0.006323	0	10.7982	0.019	0.0047	0.0051	1.26367	0.003	0.0803144	0.155797	成熟型	2	4	6.1	15.425	5.52136	0.144088	1	0	0
2010	130900	沧州	河北省	0.5062	0.40269	0	0		0.005627	0	10.3353	0.0051	0.0018	0.004	2.68655	0.0002	0.317	0.117523	其他	1	4	2.6	15.5734	5.35735		0	0	0	0.0437
2011	130900	沧州	河北省	0.5256	0.431392	0	0		0.004356	0	10.4947	0.0042	0.0024	0.0041	2.23683	0.0007	0.3352	0.120597	其他	1	4	4	15.7324	5.77539	0.14349	0	0	0	0.04858
2012	130900	沧州	河北省	0.5259	0.442745	0	0		0.004764	0	10.5624	0.0046	0.0026	0.0062	2.44899	0.0008	0.3352	0.123014	其他	1	4	2.6	15.8824	4.89214	0.143005	0	0	0	0.05238
2013	130900	沧州	河北省	0.5227	0.455232	0	0		0.005911	0	10.6224	0.0088	0.0038	0.0081	2.72659	0.0021	0.2991	0.121993	其他	1	4	2.9	16.0016	5.00248	0.0830999	0	0	0	0.05239
2014	130900	沧州	河北省	0.5197	0.466679	0	0		0.009198	0	10.6462	0.0086	0.0032	0.0103	2.98169	0.0013	0.3077	0.132615	其他	1	4	4.1	16.1181	5.1018	0.144072	0	0	0	0.053066
2015	130900	沧州	河北省	0.4958	0.4856	0	0		0.003845	0	10.6996	0.0131	0.0082	0.0137	3.19764	0.0018	0.3169	0.152826	其他	1	4	4.5	16.2134	5.32359	0.0876761	0	0	0	0.052571
2016	130900	沧州	河北省	0.4959	0.5056	0	0		0.008716	0	10.75	0.0184	0.0132	0.0252	3.19099	0.0013	0.3242	0.14766	其他	1	4	3.7	16.3004	5.60357	0.0894182	1	0	0	0.051889
2017	130900	沧州	河北省	0.46285	0.5231	0	0		0.008375	0	10.7717	0.025	0.0084	0.0389	3.19925	0.003	0.3395	0.152296	其他	1	4	6.7	16.4546	5.4636	0.0934267	1	0	0	0.043491
2018	130900	沧州	河北省	0.4298	0.5364	0	0		0.009299	0	10.795	0.0398	0.0176	0.0389	2.57843	0.0028	0.354535	0.161935	其他	1	4	4.9	16.4546	4.58554	0.0963194	1	0	0	0.04551
2019	130900	沧州	河北省	0.3986	0.5491	0	0		0.007163	0	10.7731	0.0257	0.0139	0.0486	2.51581	0.0014	0.2055	0.17112	其他	1	4	5.2	16.2134	6.02499	0.0997195	1	0	0	0.047561
2020	130900	沧州	河北省	0.3876	0.5114	0	0		0.007992	0	10.8334	0.0567	0.0186	0.0681	2.87671	0.0036	0.214094	0.184895	其他	1	4	6.2	16.2134	6.00846	0.111296	1	0	0
2021	130900	沧州	河北省	0.4151	0.5229	0	0		0.008958	0	10.9596	0.0726	0.0118	0.0199	3.28998	0.0042	0.222094	0.185719	其他	1	4	4.6	16.2134	6.08627	0.111961	1	0	0
2010	131000	廊坊	河北省	0.5357	0.4814	0	0		0.013077	0	10.376	0.0047	0.0062	0.0054	2.80247	0.001	0.1774	0.140058	其他	2	3	2.6	15.2506	6.6407		0	0	0	0.03464
2011	131000	廊坊	河北省	0.5433	0.488603	0	0		0.012137	0	10.5013	0.0056	0.0076	0.0079	2.24076	0.0027	0.1781	0.142349	其他	2	3	1.3	15.4047	6.54831	0.202282	0	0	0	0.03953
2012	131000	廊坊	河北省	0.5398	0.501461	0	0		0.012477	0	10.6102	0.0092	0.0102	0.0096	2.41705	0.0029	0.1788	0.145131	其他	2	3	6	15.556	5.28938	0.212443	0	0	1	0.0421
2013	131000	廊坊	河北省	0.526	0.515605	0	0		0.010908	0	10.6578	0.0099	0.0047	0.0086	2.63853	0.0036	0.1798	0.138364	其他	2	3	6.1	15.6718	6.42348	0.13544	0	0	1	0.0439
2014	131000	廊坊	河北省	0.4806	0.52857	0	0		0.009815	0	10.7925	0.0125	0.0097	0.0163	2.76881	0.0035	0.1822	0.145588	其他	2	3	7.8	15.7896	4.94453	0.213001	0	0	1	0.045231
2015	131000	廊坊	河北省	0.4456	0.55	0	0		0.008668	0	10.9112	0.0185	0.0113	0.0195	2.75026	0.0068	0.1849	0.168956	其他	2	3	5.2	15.8949	5.26122	0.134489	0	0	1	0.044455
2016	131000	廊坊	河北省	0.4407	0.568	0	0		0.014991	0	10.9769	0.0216	0.0205	0.0297	2.57855	0.0077	0.1925	0.143012	其他	2	3	10.5	15.9903	5.74746	0.136354	1	0	1	0.045948
2017	131000	廊坊	河北省	0.4034	0.585	0	0		0.011524	0	11.0214	0.0271	0.0212	0.038	2.48898	0.0066	0.1959	0.17145	其他	2	3	6.4	16.0979	6.23916	0.137185	1	0	1	0.096083
2018	131000	廊坊	河北省	0.3661	0.6001	0	0		0.009033	0	11.0778	0.0407	0.0318	0.0424	2.35908	0.0084	0.208356	0.178946	其他	2	3	5.9	16.1181	6.47114	0.141933	1	0	1	0.039793
2019	131000	廊坊	河北省	0.3292	0.6129	0	0		0.011606	0	11.0827	0.0296	0.0182	0.0405	2.31074	0.0048	0.219418	0.184215	其他	2	3	2.9	16.3805	6.60645	0.145764	1	0	1	0.039077
2020	131000	廊坊	河北省	0.3096	0.6484	0	0		0.014274	0	11.0039	0.0476	0.0175	0.0679	2.22587	0.0081	0.232534	0.174962	其他	2	3	3.3	16.3805	5.93214	0.137404	1	0	1
2021	131000	廊坊	河北省	0.3361	0.6571	0	0		0.014716	0	11.0822	0.0716	0.0106	0.0163	2.50984	0.0108	0.228356	0.178906	其他	2	3	3.2	16.4546	5.91908	0.13838	1	0	1
2010	131100	衡水	河北省	0.5065	0.3946	0	0		0.006128	0	9.79521	0.0041	0.0008	0.002	2.22734	0.0001	0.1368	0.125836	其他	2	4	1.6	14.9787	6.34323		0	0	0	0.02179
2011	131100	衡水	河北省	0.5256	0.414335	0	0		0.00479	0	9.96699	0.0027	0.0013	0.0062	1.96155	0.0003	0.1397	0.127021	其他	2	4	5.2	15.1238	6.70783	0.136379	0	0	0	0.02696
2012	131100	衡水	河北省	0.5172	0.425239	0	0		0.004585	0	10.0338	0.0064	0.0015	0.0077	2.14385	0.0004	0.1322	0.128438	其他	2	4	4	15.2741	5.74101	0.143817	0	0	0	0.02906
2013	131100	衡水	河北省	0.5218	0.437233	0	0		0.004161	0	10.1247	0.0084	0.0015	0.0058	2.48157	0.0011	0.1339	0.125647	其他	2	4	2.3	15.4047	5.3308	0.105251	0	0	0	0.02962
2014	131100	衡水	河北省	0.4786	0.448227	0	0		0.003432	0	10.1213	0.0086	0.0028	0.007	2.66989	0.0004	0.1348	0.133123	其他	2	4	5.9	15.5203	3.96132	0.143994	0	0	0	0.029532
2015	131100	衡水	河北省	0.4615	0.4664	0	0		0.00315	0	10.2056	0.0104	0.0034	0.0148	2.78216	0.0011	0.1348	0.139161	其他	2	4	5	15.6238	4.57587	0.0784748	0	0	0	0.029519
2016	131100	衡水	河北省	0.4706	0.4889	0	0		0.005678	0	10.3558	0.0136	0.0053	0.0181	2.66107	0.0014	0.1491	0.142731	其他	2	4	8.6	15.7324	4.7105	0.0785111	1	0	0	0.02863
2017	131100	衡水	河北省	0.4404	0.506	0	0		0.010394	0	10.4231	0.0182	0.0094	0.0226	2.61412	0.0012	0.1603	0.155287	其他	2	4	10.5	15.8304	5.94315	0.0798135	1	0	0	0.022793
2018	131100	衡水	河北省	0.4102	0.5206	0	0		0.012563	0	10.4851	0.0231	0.0078	0.0258	2.24508	0.0014	0.160289	0.163008	其他	2	4	6.5	15.8824	5.27917	0.0831516	1	0	0	0.023315
2019	131100	衡水	河北省	0.327	0.5322	0	0		0.014287	0	10.4174	0.0151	0.0071	0.0172	1.9728	0.0013	0.161485	0.169814	其他	2	4	4.6	15.5905	5.67279	0.0868379	1	0	0	0.022976
2020	131100	衡水	河北省	0.3141	0.5474	0	0		0.015945	0	10.5455	0.0211	0.0075	0.0338	2.32304	0.0013	0.161734	0.185935	其他	2	4	3.9	15.5734	5.93945	0.0998261	1	0	0
2021	131100	衡水	河北省	0.3429	0.5581	0	0		0.014772	0	10.6116	0.0385	0.0068	0.011	2.58186	0.0028	0.161734	0.189622	其他	2	4	4	15.6238	5.51086	0.102125	1	0	0
2010	140100	太原	山西省	0.4491	0.8254	0	0		0.024745	0	10.6645	0.0139	0.0146	0.0156	1.15823	0.0046	0.2123	0.199066	其他	2	3	9.9	15.9318	7.68647		0	0	0	0.08464
2011	140100	太原	山西省	0.4563	0.834436	0	0		0.032317	0	10.7894	0.0176	0.0164	0.0154	1.01393	0.0084	0.2207	0.195189	其他	2	3	8.2	16.0876	7.94332	0.509735	0	0	0	0.0838
2012	140100	太原	山西省	0.448	0.841504	0	0		0.034137	0	10.8545	0.0159	0.0223	0.0201	1.03083	0.01	0.2276	0.190863	其他	2	3	7	16.2134	7.95168	0.524195	0	0	1	0.10345
2013	140100	太原	山西省	0.436	0.849137	0	0		0.035303	0	10.8747	0.0251	0.029	0.0262	0.95737	0.0142	0.34	0.188378	其他	2	3	3	16.3805	9.10942	0.328231	0	0	1	0.09674
2014	140100	太原	山西省	0.4	0.854777	0	0		0.044209	0	10.9001	0.0344	0.0381	0.0339	0.875615	0.0131	0.35	0.190752	其他	2	3	3.3	16.5236	8.35459	0.518287	0	0	1	0.107825
2015	140100	太原	山西省	0.373	0.861043	0	0		0.030483	0	10.9545	0.0369	0.0366	0.0379	0.864498	0.0147	0.36	0.191465	其他	2	3	3.6	16.5236	7.73552	0.513155	0	0	1	0.105045
2016	140100	太原	山西省	0.3612	0.866609	0	0		0.019809	0	11.0322	0.0392	0.0553	0.0508	0.731702	0.0238	0.368	0.190084	其他	2	3	4.4	16.6487	8.79421	0.504215	0	0	1	0.104053
2017	140100	太原	山西省	0.36585	0.872116	0	0		0.038604	0	11.1305	0.0473	0.0642	0.0732	0.754475	0.0263	0.371	0.188653	其他	2	3	5.6	16.7059	8.20214	0.29648	0	0	1	0.104406
2018	140100	太原	山西省	0.3705	0.87726	0	0		0.046379	0	11.2417	0.0734	0.0884	0.0758	0.852395	0.025	0.37297	0.186536	其他	2	3	3.3	16.7059	8.46655	0.312702	0	0	1	0.104036
2019	140100	太原	山西省	0.3769	0.885017	0	0		0.03804	0	11.2445	0.0493	0.0579	0.0824	1.0073	0.0147	0.385	0.19751	其他	2	3	5.3	16.8112	8.36826	0.320387	0	0	1	0.10148
2020	140100	太原	山西省	0.3621	0.890551	0	0		0.053579	0	11.2768	0.0926	0.0674	0.1104	1.1695	0.0187	0.38	0.19407	其他	2	3	3.9	16.6487	7.79852	0.331865	0	0	1
2021	140100	太原	山西省	0.4125	0.892251	0	0		0.054618	0	11.4574	0.1311	0.0483	0.042	1.49694	0.0273	0.391	0.189226	其他	2	3	3.5	16.7599	7.71891	0.338317	0	0	1
2010	140200	大同	山西省	0.4869	0.54914	0	0		0.006886	0	9.95602	0.0038	0.0006	0.0018	0.61128	0.0001	0.9839	0.162512	成熟型	2	3	3.8	14.9141	7.62734		0	0	0	0.04212
2011	140200	大同	山西省	0.5073	0.5684	0	0		0.006229	0	10.1473	0.0031	0.0023	0.0028	0.446632	0.0007	0.9704	0.157658	成熟型	2	3	3.3	15.0964	7.68175	0.391122	0	0	0	0.04243
2012	140200	大同	山西省	0.507	0.585061	0	0		0.005466	0	10.2584	0.0029	0.0035	0.0083	0.518294	0.0003	0.9816	0.14886	成熟型	2	3	2.8	15.2265	7.3496	0.401584	0	0	0	0.04459
2013	140200	大同	山西省	0.4709	0.6036	0	0		0.005031	0	10.3084	0.0079	0.0023	0.0053	0.544033	0.0002	0.9953	0.12757	成熟型	2	3	4.3	15.3631	7.20772	0.271721	0	0	0	0.04646
2014	140200	大同	山西省	0.4447	0.621711	0	0		0.00587	0	10.343	0.0064	0.0036	0.0051	0.53695	0.0005	0.9614	0.124699	成熟型	2	3	3.8	15.5019	5.30464	0.412219	0	0	1	0.041969
2015	140200	大同	山西省	0.4177	0.641	0	0		0.002694	0	10.4446	0.0052	0.0033	0.0069	0.552866	0.0022	0.9492	0.12202	成熟型	2	3	3.7	15.556	4.33157	0.255069	0	0	1	0.040749
2016	140200	大同	山西省	0.3652	0.658017	0	0		0.003108	0	10.355	0.0092	0.0057	0.0113	0.527754	0.0024	0.966	0.11879	成熟型	2	3	4.5	15.6238	6.79354	0.25761	0	0	1	0.040225
2017	140200	大同	山西省	0.3652	0.6753	0	0		0.00667	0	10.4573	0.01	0.0053	0.0111	0.733922	0.0013	0.9675	0.119371	成熟型	2	3	5	15.6873	6.74042	0.259403	0	0	1	0.039754
2018	140200	大同	山西省	0.3652	0.69155	0	0		0.006623	0	10.631	0.0103	0.0071	0.0093	0.847053	0.0017	0.977573	0.120216	成熟型	2	3	5.1	15.7614	4.57194	0.263669	0	0	1	0.039462
2019	140200	大同	山西省	0.372	0.710467	0	0		0.006279	0	10.6348	0.0061	0.0065	0.013	1.06767	0.0016	0.977957	0.117793	成熟型	2	3	7.1	15.8304	6.93389		0	0	1	0.038327
2020	140200	大同	山西省	0.3701	0.726851	0	0		0.005966	0	10.7177	0.014	0.0038	0.0119	1.17381	0.002	0.850414	0.119334	成熟型	2	3	9.4	15.7026	5.66143	0.270615	0	0	1
2021	140200	大同	山西省	0.4247	0.73375	0	0		0.003253	0	10.9126	0.0139	0.0035	0.0045	1.4619	0.0026	0.883217	0.116815	成熟型	2	3	7.3	15.8437	6.64945	0.272085	0	0	1
2010	140300	阳泉	山西省	0.5946	0.60007	0	0		0.012065	0	10.3547	0.0017	0.0029	0.0022	1.35846	0.0001	1.1386	0.139099	成熟型	3	4	3.6	14.2855	6.5791		0	0	0	0.02374
2011	140300	阳泉	山西省	0.5944	0.61315	0	0		0.010587	0	10.5692	0.002	0.0009	0.0011	0.947276	0	1.1116	0.13432	成熟型	3	4	4	14.4574	5.81645	0.427558	0	0	0	0.02605
2012	140300	阳泉	山西省	0.5889	0.625185	0	0		0.011001	0	10.6997	0.0018	0.0024	0.004	1.18247	0	1.1092	0.131918	成熟型	3	4	3.5	14.604	6.62097	0.44786	0	0	0	0.02757
2013	140300	阳泉	山西省	0.5768	0.636189	0	0		0.010704	0	10.722	0.0046	0.0013	0.0027	1.21163	0.0006	1.1	0.128637	成熟型	3	4		14.7318	6.62538	0.284912	0	0	1	0.02864
2014	140300	阳泉	山西省	0.5463	0.64784	0	0		0.009584	0	10.7404	0.0024	0.0017	0.0017	1.07263	0.0006	1.0885	0.126696	成熟型	3	4	4.8	14.8451	6.76835	0.477393	0	0	1	0.028539
2015	140300	阳泉	山西省	0.4983	0.660424	0	0		0.005815	0	10.7124	0.0026	0.0007	0.0033	1.00292	0.0007	1.0901	0.12471	成熟型	3	4	5.6	14.8802	6.67154	0.282249	0	0	1	0.027303
2016	140300	阳泉	山西省	0.4803	0.671266	0	0		0.005561	0	10.7487	0.0032	0.0023	0.003	0.938932	0.0003	1.0188	0.123412	成熟型	3	4	4.2	14.9469	6.84161	0.284046	0	0	1	0.025366
2017	140300	阳泉	山西省	0.4753	0.6813	0	0		0.008262	0	10.8304	0.0026	0.0041	0.0047	0.995625	0.0002	0.925	0.124507	成熟型	3	4	5.7	14.9787	6.64868	0.291116	0	0	1	0.025414
2018	140300	阳泉	山西省	0.4703	0.691299	0	0		0.005449	0	10.9185	0.0048	0.0054	0.0037	1.17941	0.0002	0.926737	0.125983	成熟型	3	4	5.3	15.0683	3.17217	0.292085	0	0	1	0.024204
2019	140300	阳泉	山西省	0.4553	0.702	0	0		0.005728	0	10.9057	0.0016	0.0025	0.0043	1.40003	0.0001	0.888728	0.12634	成熟型	3	4	6.5	14.9469	2.50694	0.295736	0	0	1	0.021628
2020	140300	阳泉	山西省	0.4501	0.712251	0	0		0.00588	0	10.9358	0.0046	0.0031	0.0076	1.67691	0.0004	0.968006	0.128051	成熟型	3	4	7.1	14.8802	7.20914	0.292687	0	0	1
2021	140300	阳泉	山西省	0.5169	0.719254	0	0		0.008758	0	11.1587	0.0102	0.001	0.0033	2.23494	0.0007	1.00587	0.115852	成熟型	3	4	6.9	15.0094	4.18877	0.292167	0	0	1
2010	140400	长治	山西省	0.6538	0.41837	0	0		0.01046	0	10.2244	0.0036	0.0019	0.0023	1.15662	0.0004	0.9297	0.155281	成熟型	2	4	3.8	14.8088	5.21534		0	0	0	0.0373
2011	140400	长治	山西省	0.6789	0.435551	0	0		0.012811	0	10.4965	0.0026	0.0024	0.0026	1.0253	0.0005	0.944	0.151192	成熟型	2	4	3.8	14.9787	5.99913	0.151538	0	0	0	0.03939
2012	140400	长治	山西省	0.6736	0.451628	0	0		0.012877	0	10.5835	0.0039	0.0044	0.0049	1.07501	0.0012	0.9906	0.146503	成熟型	2	4	2.9	15.1238	5.92397	0.296451	0	0	1	0.03952
2013	140400	长治	山西省	0.6501	0.4673	0	0		0.011292	0	10.5897	0.0071	0.0046	0.0064	1.08779	0.0005	0.9835	0.138378	成熟型	2	4	3.4	15.2741	6.36652	0.168374	0	0	1	0.04505
2014	140400	长治	山西省	0.5833	0.482574	0	0		0.006139	0	10.5936	0.0055	0.0065	0.0054	1.05521	0.0012	0.9822	0.135725	成熟型	2	4	4.7	15.3841	6.75239	0.303985	0	0	1	0.044474
2015	140400	长治	山西省	0.5113	0.499141	0	0		0.006748	0	10.5192	0.0065	0.005	0.0072	1.08592	0.0017	0.9701	0.132797	成熟型	2	4	4.9	15.4642	6.70947	0.171339	0	0	1	0.042708
2016	140400	长治	山西省	0.5092	0.512395	0	0		0.01535	0	10.6043	0.006	0.0036	0.0083	0.979784	0.0024	0.9982	0.129645	成熟型	2	4	4.4	15.556	6.26281	0.191008	0	0	1	0.042567
2017	140400	长治	山西省	0.52555	0.525075	0	0		0.007091	0	10.7513	0.0081	0.0042	0.0106	1.0988	0.0013	0.9853	0.129552	成熟型	2	4	7.5	15.6238	6.31093	0.18907	0	0	1	0.042995
2018	140400	长治	山西省	0.5419	0.536965	0	0		0.006134	0	10.8204	0.0101	0.0056	0.0161	1.21947	0.0015	0.990551	0.129895	成熟型	2	4	3.2	15.7026	5.17007	0.189927	0	0	1	0.043103
2019	140400	长治	山西省	0.5335	0.551789	0	0		0.004812	0	10.8243	0.0129	0.0038	0.0212	1.37803	0.0007	1.01234	0.13092	成熟型	2	4	4.4	15.6073	5.94237	0.191161	0	0	1	0.045974
2020	140400	长治	山西省	0.5251	0.564651	0	0		0.005888	0	10.8867	0.0239	0.0086	0.0301	1.56294	0.0008	0.382978	0.133101	成熟型	2	4	4.1	15.5734	6.87656	0.193054	0	0	1
2021	140400	长治	山西省	0.5984	0.573853	0	0		0.004138	0	11.1979	0.0328	0.0047	0.0087	1.9545	0.0012	0.390238	0.133529	成熟型	2	4	6.4	15.7176	7.10818	0.210575	0	0	1
2010	140500	晋城	山西省	0.636	0.51043	0	0		0.014265	0	10.3739	0.0026	0.0014	0.0032	1.24545	0	0.2245	0.157069	成熟型	3	4	0.8	14.4574	2.47004		0	0	0	0.02715
2011	140500	晋城	山西省	0.6546	0.52525	0	0		0.013703	0	10.5781	0.0035	0.0012	0.0028	0.957339	0.0002	0.2746	0.151769	成熟型	3	4	5	14.604	6.36471	0.241761	0	0	0	0.02888
2012	140500	晋城	山西省	0.6455	0.537977	0	0		0.014758	0	10.7012	0.0032	0.0017	0.003	1.07021	0.0003	0.2763	0.144549	成熟型	3	4	3.9	14.771	6.35882	0.256273	0	1	0	0.0289
2013	140500	晋城	山西省	0.6245	0.549243	0	0		0.013511	0	10.7075	0.004	0.002	0.0048	1.12169	0.0003	0.2875	0.136239	成熟型	3	4	4	14.9141	6.27743	0.175973	0	1	1	0.03792
2014	140500	晋城	山西省	0.5876	0.560724	0	0		0.012356	0	10.7104	0.005	0.0026	0.0045	1.09363	0.0002	0.3092	0.126472	成熟型	3	4	4	15.0393	6.04846	0.271064	0	1	1	0.037702
2015	140500	晋城	山西省	0.554	0.573438	0	0		0.01246	0	10.7153	0.0046	0.0035	0.0029	1.13053	0.0008	0.3158	0.119938	成熟型	3	4	4.1	15.0964	6.65727	0.180241	0	1	1	0.0373
2016	140500	晋城	山西省	0.5288	0.585178	0	0		0.005708	0	10.719	0.0025	0.0033	0.0051	1.08946	0.0008	0.3224	0.111355	成熟型	3	4	5.5	15.1765	6.21706	0.182708	0	1	1	0.035571
2017	140500	晋城	山西省	0.5299	0.596544	0	0		0.007393	0	10.906	0.0048	0.0045	0.0075	1.17631	0.0011	0.3448	0.107073	成熟型	3	4	3.7	15.2265	6.20986	0.188168	0	1	1	0.035669
2018	140500	晋城	山西省	0.531	0.60658	0	0		0.006547	0	11.0624	0.007	0.0035	0.0073	1.29273	0.001	0.348252	0.102493	成熟型	3	4	5.2	15.3196	5.81406	0.197522	0	1	1	0.035329
2019	140500	晋城	山西省	0.5432	0.617242	0	0		0.011368	0	11.063	0.0052	0.0018	0.008	1.56684	0	0.352619	0.102063	成熟型	3	4	5.2	15.3631	5.14331	0.213336	0	1	1	0.037038
2020	140500	晋城	山西省	0.5351	0.627151	0	0		0.01241	0	11.0635	0.0076	0.0021	0.0118	1.93675	0.0005	0.361035	0.0975041	成熟型	3	4	4.3	15.3631	7.9067	0.225809	0	1	1
2021	140500	晋城	山西省	0.6036	0.635454	0	0		0.008856	0	11.3715	0.0153	0.0025	0.0046	2.46733	0.0005	0.509291	0.0965512	成熟型	3	4	3.9	15.5019	7.4031	0.236337	0	1	1
2010	140600	朔州	山西省	0.5656	0.4628	0	0		0.008115	0	10.5722	0.0009	0.0012	0.0004	1.30506	0.0001	0.2041	0.203947	成长型城市	3	4	5.7	14.152	6.58347		0	0	0	0.01789
2011	140600	朔州	山西省	0.5832	0.48045	0	0		0.008152	0	10.8301	0.0004	0.0014	0.0006	1.3804	0.0003	0.2453	0.201596	成长型城市	3	4	4.3	14.2855	6.53066	0.219458	0	0	0	0.0197
2012	140600	朔州	山西省	0.5918	0.494384	0	0		0.008875	0	10.9901	0.0008	0.0021	0.0013	1.54731	0.0004	0.2476	0.200399	成长型城市	3	4	5.7	14.4574	7.04873	0.228567	0	0	0	0.02044
2013	140600	朔州	山西省	0.5603	0.509608	0	0		0.009369	0	10.9975	0.0018	0.0038	0.0015	1.60067	0.0002	0.2478	0.194585	成长型城市	3	4	5.8	14.604	6.82298	0.0736708	0	0	0	0.02045
2014	140600	朔州	山西省	0.5409	0.52558	0	0		0.006932	0	11.0041	0.0024	0.0028	0.0018	1.6833	0.0003	0.249	0.17309	成长型城市	3	4	4	14.604	5.93326	0.248287	0	0	0	0.020224
2015	140600	朔州	山西省	0.4509	0.542285	0	0		0.006605	0	10.9061	0.0006	0.0002	0.0012	1.56259	0.0004	0.249	0.157799	成长型城市	3	4	6.2	14.8088	6.43627	0.115345	0	0	0	0.019698
2016	140600	朔州	山西省	0.4305	0.558538	0	0		0.003573	0	10.9337	0.0018	0.001	0.0019	1.41308	0.0006	0.2449	0.165282	成长型城市	3	4	6.7	14.8802	6.57059	0.117558	0	0	0	0.018895
2017	140600	朔州	山西省	0.4065	0.573869	0	0		0.005805	0	11.0028	0.0024	0.0016	0.0032	1.45815	0.0001	0.2464	0.159616	成长型城市	3	4	5.4	14.9469	6.50368	0.118316	0	0	0	0.018597
2018	140600	朔州	山西省	0.3825	0.5883	0	0		0.003304	0	11.1288	0.0026	0.0019	0.004	1.67791	0.0002	0.246648	0.167557	成长型城市	3	4	4.6	15.0393	6.53607	0.124568	0	0	0	0.018504
2019	140600	朔州	山西省	0.3982	0.603999	0	0		0.003464	0	11.136	0.0021	0.0009	0.0027	1.89585	0	0.250114	0.156598	成长型城市	3	4	6.2	15.0964	6.09979	0.130022	0	0	0	0.018657
2020	140600	朔州	山西省	0.4	0.618351	0	0		0.002269	0	11.1436	0.0031	0.0014	0.0035	2.19932	0	0.269943	0.165329	成长型城市	3	4	6.8	14.9141	5.26111	0.133065	0	0	0
2021	140600	朔州	山西省	0.4539	0.627351	0	0		0.00618	0	11.3855	0.0044	0.0011	0.0017	2.71018	0.0005	0.275398	0.162487	成长型城市	3	4	5.5	15.0683	4.231	0.133828	0	0	0
2010	140700	晋中	山西省	0.5476	0.44124	0	0		0.008433	0	10.0592	0.0025	0.0028	0.0013	1.63899	0.0003	0.7596	0.150937	成熟型	2	4	6.7	14.8451	5.9678		0	0	0	0.03506
2011	140700	晋中	山西省	0.5482	0.45917	0	0		0.007959	0	10.2143	0.0016	0.0014	0.002	1.44123	0.0006	0.8596	0.146629	成熟型	2	4	6	15.0094	5.90247	0.241023	0	0	0	0.03494
2012	140700	晋中	山西省	0.5458	0.476227	0	0		0.00781	0	10.3175	0.0021	0.0019	0.0021	1.56479	0.001	0.8818	0.143896	成熟型	2	4	5	15.1505	6.52555	0.246491	0	0	0	0.03462
2013	140700	晋中	山西省	0.5242	0.4936	0	0		0.008232	0	10.3231	0.003	0.0021	0.0031	1.57006	0.0009	0.8979	0.153347	成熟型	2	4	4.3	15.2741	6.7669	0.162719	0	0	0	0.03673
2014	140700	晋中	山西省	0.4745	0.510054	0	0		0.008716	0	10.3125	0.0041	0.0025	0.004	1.59261	0.0009	0.6995	0.159165	成熟型	2	4	4.4	15.3841	6.47139	0.267197	0	0	0	0.035234
2015	140700	晋中	山西省	0.4379	0.525931	0	0		0.007932	0	10.3108	0.0036	0.0026	0.004	1.54789	0.0009	0.6953	0.166794	成熟型	2	4	4.8	15.4832	6.70115	0.160558	0	0	0	0.03564
2016	140700	晋中	山西省	0.4295	0.5407	0	0		0.006054	0	10.4031	0.0042	0.004	0.0055	1.54925	0.0015	0.6694	0.172665	成熟型	2	4	6.5	15.556	6.74837	0.162752	0	0	0	0.035049
2017	140700	晋中	山西省	0.4524	0.555	0	0		0.008775	0	10.567	0.0072	0.0064	0.011	1.69365	0.0021	0.1247	0.177063	成熟型	2	4	5.9	15.6238	6.79641	0.163444	0	0	0	0.035177
2018	140700	晋中	山西省	0.4753	0.5683	0	0		0.007147	0	10.638	0.0122	0.0108	0.0148	1.86404	0.0009	0.125067	0.179389	成熟型	2	4	5.2	15.7026	6.571	0.170984	0	0	0	0.034947
2019	140700	晋中	山西省	0.4481	0.58495	0	0		0.007374	0	10.702	0.0093	0.0072	0.0134	2.10963	0.001	0.270506	0.181016	成熟型	2	4	4.9	15.6073	5.90322	0.176885	0	0	0	0.037655
2020	140700	晋中	山西省	0.4547	0.599951	0	0		0.006868	0	10.7004	0.0134	0.0055	0.0163	2.38433	0.0001	0.269283	0.189764	成熟型	2	4	4.8	15.5905	7.06975	0.181061	0	0	0
2021	140700	晋中	山西省	0.5114	0.609052	0	0		0.006543	0	10.8799	0.0211	0.0043	0.007	2.83481	0.002	0.28447	0.201012	成熟型	2	4	6.5	15.7324	6.66596	0.184477	0	0	0
2010	140800	运城	山西省	0.4415	0.37564	0	0		0.008308	0	9.6897	0.0038	0.0018	0.0053	1.0955	0.0007	0.9663	0.160751	成熟型	1	4	4.2	15.0683	3.89378		0	0	0	0.03205
2011	140800	运城	山西省	0.486	0.38985	0	0		0.007051	0	9.88563	0.0058	0.0024	0.0047	0.846742	0.0012	0.9663	0.16291	成熟型	1	4	2.7	15.2506	4.56218	0.154221	0	0	0	0.03275
2012	140800	运城	山西省	0.4607	0.403512	0	0		0.006334	0	9.99132	0.0048	0.0029	0.0049	0.917122	0.0008	0.9663	0.148879	成熟型	1	4	1.7	15.3841	4.77287	0.165955	0	0	0	0.04098
2013	140800	运城	山西省	0.4435	0.41594	0	0		0.007912	0	10.0009	0.0062	0.0037	0.0061	0.994107	0.001	0.7679	0.13232	成熟型	1	4	4.4	15.5203	5.03023	0.0559857	0	0	0	0.03686
2014	140800	运城	山西省	0.4134	0.428206	0	0		0.007628	0	10.0928	0.0065	0.0042	0.0045	1.00697	0.0017	0.7679	0.126943	成熟型	1	4	5.5	15.6561	5.44852	0.0175615	0	0	0	0.038602
2015	140800	运城	山西省	0.3752	0.441731	0	0		0.00552	0	10.1009	0.0043	0.003	0.0048	0.996975	0.0019	0.7679	0.125174	成熟型	1	4	2	15.7026	3.52079		0	0	0	0.03598
2016	140800	运城	山西省	0.3631	0.45248	0	0		0.004612	0	10.1084	0.0052	0.0052	0.0075	0.928767	0.0019	0.4837	0.123813	成熟型	1	4	5.4	15.7614	4.03615		0	0	0	0.03522
2017	140800	运城	山西省	0.3657	0.462456	0	0		0.006943	0	10.1952	0.0063	0.0088	0.0094	0.93918	0.0014	0.4837	0.122616	成熟型	1	4	5.6	15.8304	4.5994	0.102259	0	0	0	0.034244
2018	140800	运城	山西省	0.3683	0.47257	0	0		0.005402	0	10.3461	0.0098	0.0118	0.0128	1.03373	0.0013	0.64117	0.125241	成熟型	1	4	8.1	15.8824	4.78384	0.102439	0	0	0	0.034558
2019	140800	运城	山西省	0.346	0.482699	0	0		0.004158	0	10.4166	0.0095	0.0076	0.0158	1.15053	0.0012	0.64117	0.124577	成熟型	1	4	6.3	15.9673	4.97589	0.104116	0	0	0	0.036328
2020	140800	运城	山西省	0.3413	0.492651	0	0		0.007004	0	10.4202	0.0168	0.0094	0.0162	1.27211	0.002	0.64117	0.130498	成熟型	1	4	4.8	15.7756	5.1037	0.104157	0	0	0
2021	140800	运城	山西省	0.397	0.50255	0	0		0.006089	0	10.7003	0.0185	0.0053	0.0053	1.66272	0.0034	0.64117	0.133385	成熟型	1	4	5.6	15.9318	6.05686	0.108551	0	0	0
2010	140900	忻州	山西省	0.4459	0.37859	0	0		0.006867	0	9.5703	0.0014	0.001	0.0015	1.05215	0.0002	0.1475	0.178494	成熟型	2	4		14.3461	5.16934		0	0	0	0.0227
2011	140900	忻州	山西省	0.5156	0.397697	0	0		0.007691	0	9.80636	0.0013	0.0006	0.0007	1.01303	0.0001	0.1492	0.144351	成熟型	2	4		14.4574	5.22375	0.197987	0	0	0	0.02446
2012	140900	忻州	山西省	0.5161	0.413516	0	0		0.009134	0	9.93958	0.0007	0.0014	0.0024	1.10364	0	0.1531	0.149224	成熟型	2	4	4.1	14.604	6.57668	0.216715	0	0	0	0.02541
2013	140900	忻州	山西省	0.5001	0.430119	0	0		0.008458	0	10.0002	0.0024	0.0019	0.0025	1.12188	0.0001	0.1547	0.134501	成熟型	2	4	3.3	14.7318	6.56897	0.108833	0	0	0	0.02627
2014	140900	忻州	山西省	0.4754	0.446077	0	0		0.004099	0	10.0575	0.0024	0.002	0.0011	1.21801	0.0005	0.1591	0.129807	成熟型	2	4	3.9	14.771	5.8045	0.226883	0	0	1	0.025396
2015	140900	忻州	山西省	0.447	0.463574	0	0		0.003837	0	10.0699	0.0016	0.0009	0.0023	1.27835	0.0005	0.1638	0.126046	成熟型	2	4	4.3	14.9469	4.71436	0.138367	0	0	1	0.024577
2016	140900	忻州	山西省	0.4411	0.478984	0	0		0.004247	0	10.1387	0.0024	0.0023	0.0035	1.19131	0.0006	0.1639	0.128953	成熟型	2	4	4.4	15.0393	5.36343	0.142786	0	0	1	0.023946
2017	140900	忻州	山西省	0.4617	0.493835	0	0		0.006456	0	10.3402	0.0033	0.0026	0.0038	1.2416	0.0004	0.1653	0.123458	成熟型	2	4	4.1	15.0964	6.17557	0.1449	0	0	1	0.023965
2018	140900	忻州	山西省	0.4823	0.507638	0	0		0.004442	0	10.4861	0.0042	0.0031	0.0045	1.34935	0.0001	0.169399	0.127529	成熟型	2	4	6.5	15.1765	5.57583	0.14832	0	0	1	0.023414
2019	140900	忻州	山西省	0.4347	0.5235	0	0		0.003643	0	10.5122	0.004	0.0021	0.004	1.54395	0.0002	0.177869	0.128102	成熟型	2	4	2.6	15.2506	6.15114	0.620648	0	0	1	0.023942
2020	140900	忻州	山西省	0.4338	0.537751	0	0		0.002382	0	10.5258	0.0041	0.0016	0.0076	1.78126	0.0008	0.171421	0.130195	成熟型	2	4	8.6	15.1505	4.15072	0.156405	0	0	1
2021	140900	忻州	山西省	0.5052	0.547353	0	0		0.00877	0	10.7958	0.0103	0.0014	0.0036	2.30925	0.0009	0.183934	0.127535	成熟型	2	4	7.2	15.2971	5.64063	0.158647	0	0	1
2010	141000	临汾	山西省	0.5834	0.4078	0	0		0.006501	0	9.93297	0.0017	0.0005	0.0009	1.06001	0.0005	1.0098	0.159381	成熟型	2	4	4.7	14.9469	5.15726		0	0	0	0.03563
2011	141000	临汾	山西省	0.6304	0.423652	0	0		0.006081	0	10.1541	0.0009	0.0013	0.0022	0.887685	0.0003	1.0158	0.151229	成熟型	2	4	4.8	15.0964	5.14718	0.117802	0	0	0	0.03653
2012	141000	临汾	山西省	0.6214	0.437569	0	0		0.006628	0	10.2508	0.0025	0.0024	0.0027	0.88218	0.0001	0.7717	0.147648	成熟型	2	4	7	15.2506	5.73737	0.235824	0	0	0	0.03972
2013	141000	临汾	山西省	0.5986	0.452553	0	0		0.006266	0	10.2604	0.0032	0.0034	0.0027	0.885904	0.0006	0.8063	0.137282	成熟型	2	4	4.4	15.3841	6.20687	0.0433836	0	0	0	0.03892
2014	141000	临汾	山西省	0.5433	0.464193	0	0		0.004972	0	10.2685	0.0025	0.003	0.0023	0.873887	0.001	0.9667	0.134758	成熟型	2	4	5.9	15.5203	4.90902	0.250514	0	0	0	0.03795
2015	141000	临汾	山西省	0.4853	0.478389	0	0		0.003106	0	10.2764	0.0032	0.0051	0.0055	0.885662	0.0012	1.0283	0.133061	成熟型	2	4	6.9	15.556	5.80168	0.138979	0	0	0	0.037175
2016	141000	临汾	山西省	0.4656	0.490156	0	0		0.003021	0	10.2834	0.0049	0.0052	0.004	0.862636	0.0008	1.0592	0.131	成熟型	2	4	7.9	15.6238	6.31028	0.141775	0	0	0	0.036471
2017	141000	临汾	山西省	0.46225	0.500502	0	0		0.005435	0	10.3701	0.0034	0.0077	0.0069	0.932218	0.0008	1.0283	0.130942	成熟型	2	4	8	15.6873	5.49855	0.140619	0	0	0	0.036455
2018	141000	临汾	山西省	0.4589	0.51075	0	0		0.002869	0	10.4549	0.0092	0.0069	0.0076	0.962063	0.0008	1.02833	0.132061	成熟型	2	4	9.3	15.747	4.8125	0.142128	0	0	0	0.036052
2019	141000	临汾	山西省	0.4325	0.521661	0	0		0.002007	0	10.5321	0.0042	0.0017	0.0081	1.08747	0	1.02833	0.133225	成熟型	2	4	9.7	15.817	3.23781		0	0	0	0.0371
2020	141000	临汾	山西省	0.4292	0.531651	0	0		0.001963	0	10.5392	0.0091	0.0034	0.0134	1.25888	0.0002	1.02833	0.133872	成熟型	2	4	4.2	15.7026	3.20313	0.136361	0	0	0
2021	141000	临汾	山西省	0.4982	0.541451	0	0		0.001866	0	10.7906	0.0155	0.0014	0.0042	1.57448	0.0003	1.02833	0.13105	成熟型	2	4	5	15.8437	4.2822	0.142339	0	0	0
2010	141100	吕梁	山西省	0.692	0.37914	0	0		0.007771	0	10.0339	0.0005	0.0009	0.001	1.60032	0.0003	0.9235	0.184002	成熟型	2	5	4.6	14.604	3.38346		0	0	0	0.03072
2011	141100	吕梁	山西省	0.7371	0.39715	0	0		0.007454	0	10.3017	0.0011	0.0012	0.0013	1.56775	0.0004	1.0717	0.182423	成熟型	2	5	5	14.771	5.39498	0.0760379	0	0	0	0.03387
2012	141100	吕梁	山西省	0.7323	0.411459	0	0		0.00748	0	10.3993	0.0011	0.002	0.0009	1.59251	0.0001	1.0717	0.173823	成熟型	2	5	2.6	15.4047	4.83974	0.208504	0	0	0	0.04256
2013	141100	吕梁	山西省	0.706	0.42855	0	0		0.008924	0	10.41	0.0017	0.0017	0.0019	1.66224	0.0001	1.0717	0.144248	成熟型	2	5	3	15.0393	4.8994	0.0872547	0	0	0	0.03984
2014	141100	吕梁	山西省	0.6218	0.444113	0	0		0.006094	0	10.3314	0.0015	0.0022	0.0018	1.58141	0.0001	1.0757	0.141515	成熟型	2	5	6.2	15.1765	5.96581	0.229624	0	0	0	0.037484
2015	141100	吕梁	山西省	0.5692	0.461219	0	0		0.003959	0	10.2043	0.0024	0.0019	0.003	1.472	0.0008	0.5378	0.140952	成熟型	2	5	4.7	15.2265	5.58053	0.0940985	0	0	0	0.036174
2016	141100	吕梁	山西省	0.5579	0.477084	0	0		0.005945	0	10.253	0.0033	0.0014	0.0034	1.27092	0.0009	0.5408	0.139859	成熟型	2	5	4.2	15.2741	5.95489	0.095524	0	0	0	0.035192
2017	141100	吕梁	山西省	0.5859	0.490847	0	0		0.007673	0	10.5233	0.0031	0.0023	0.0065	1.2896	0.0008	0.5506	0.139913	成熟型	2	5	5.1	15.3416	6.33389	0.096277	0	0	0	0.034001
2018	141100	吕梁	山西省	0.6139	0.50311	0	0		0.004303	0	10.6071	0.0069	0.0032	0.008	1.30789	0.001	0.555777	0.141238	成熟型	2	5	5.6	15.425	5.62111	0.101022	0	0	0	0.034227
2019	141100	吕梁	山西省	0.5975	0.519446	0	0		0.004964	0	10.6893	0.0069	0.0023	0.0089	1.36044	0.0005	0.560359	0.143132	成熟型	2	5	5.7	15.5019	5.13914	0.103612	0	0	0	0.03468
2020	141100	吕梁	山西省	0.5956	0.533051	0	0		0.003039	0	10.6962	0.0094	0.0022	0.0089	1.73221	0.0002	0.567729	0.147131	成熟型	2	5	5.5	15.3416	4.9011	0.115979	0	0	0
2021	141100	吕梁	山西省	0.6523	0.542751	0	0		0.003728	0	11.0386	0.0101	0.0026	0.0037	2.13649	0.0007	0.667928	0.145217	成熟型	2	5	6.2	15.4832	5.03536	0.116948	0	0	0
2010	150100	呼和浩特	内蒙古自治区	0.3639	0.6246	0	0		0.010697	0	11.0991	0.003	0.0036	0.004	1.11343	0.0007	0.5936	0.191153	其他	2	3	3	15.8437	7.13359		0	0	0	0.0315
2011	150100	呼和浩特	内蒙古自治区	0.3628	0.620048	0	0		0.008572	0	11.2326	0.0063	0.0041	0.0061	0.916927	0.0012	0.6084	0.190452	其他	2	3	3.7	16.0016	8.01679	0.359212	0	0	0	0.03246
2012	150100	呼和浩特	内蒙古自治区	0.3645	0.634792	0	0		0.008263	0	11.3478	0.0045	0.0045	0.0081	0.9258	0.003	0.7131	0.188412	其他	2	3	3.3	16.1181	8.04698	0.310149	0	0	0	0.03427
2013	150100	呼和浩特	内蒙古自治区	0.3198	0.650402	0	0		0.01079	0	11.4072	0.0094	0.0091	0.0081	0.929659	0.0024	0.5895	0.183619	其他	2	3	4.1	16.2134	7.72537	0.178116	0	0	0	0.04151
2014	150100	呼和浩特	内蒙古自治区	0.2931	0.662648	0	0		0.011615	0	11.4689	0.011	0.0091	0.0116	0.91401	0.0018	0.7115	0.182136	其他	2	3	4.5	16.3805	8.65177	0.370408	0	0	1	0.04215
2015	150100	呼和浩特	内蒙古自治区	0.2806	0.674892	0	0		0.007084	0	11.526	0.0122	0.0117	0.0141	0.905347	0.0042	0.7096	0.180052	其他	2	3	4.7	16.4546	8.45896	0.191198	0	0	1	0.041568
2016	150100	呼和浩特	内蒙古自治区	0.2787	0.682002	0	0		0.010183	0	11.5483	0.0161	0.0176	0.0165	0.857966	0.0049	0.7339	0.180572	其他	2	3	5.4	16.5236	8.5938	0.198707	1	0	1	0.041143
2017	150100	呼和浩特	内蒙古自治区	0.27735	0.690799	0	0		0.009152	0	11.4754	0.0161	0.0183	0.0321	0.744831	0.0061	0.7734	0.176361	其他	2	3	6.3	16.5236	8.8524	0.204747	1	0	1	0.040233
2018	150100	呼和浩特	内蒙古自治区	0.276	0.698311	0	0		0.009277	0	11.4377	0.0384	0.0306	0.0444	0.722876	0.005	0.892276	0.179205	其他	2	3	4.5	16.5881	8.89816	0.225359	1	0	1	0.042066
2019	150100	呼和浩特	内蒙古自治区	0.2952	0.7045	0	0		0.017111	0	11.3993	0.0282	0.0257	0.0368	0.663096	0.0022	0.833868	0.185914	其他	2	3	6.3	16.2134	8.76449	0.239892	1	0	1	0.044863
2020	150100	呼和浩特	内蒙古自治区	0.2913	0.791384	0	0		0.010288	0	11.3029	0.0396	0.0259	0.0466	0.729547	0.0053	0.786302	0.161702	其他	2	3	6.3	16.1181	8.0383	0.230899	1	0	1
2021	150100	呼和浩特	内蒙古自治区	0.3374	0.796802	0	0		0.007459	0	11.3928	0.0544	0.0233	0.0165	0.780982	0.0083	0.788528	0.173122	其他	2	3	6.2	16.2134	7.47703	0.230075	1	0	1
2010	150200	包头	内蒙古自治区	0.5411	0.7949	1	0	2015	0.014613	0	11.4524	0.0036	0.0018	0.004	2.69202	0.0008	0.1977	0.136446	再生	3	3	5.2	15.8034	8.09467		0	0	0	0.03259
2011	150200	包头	内蒙古自治区	0.5541	0.759363	1	0	2015	0.014622	0	11.6209	0.0035	0.0015	0.003	2.32092	0.0013	0.1977	0.127117	再生	3	3	6	15.9673	8.19504	0.284511	0	0	0	0.03862
2012	150200	包头	内蒙古自治区	0.553	0.77742	1	0	2015	0.013172	0	11.7318	0.004	0.0025	0.0053	2.26241	0.0012	0.1989	0.122471	再生	3	3	4.3	16.0668	8.28522	0.478998	0	0	0	0.03938
2013	150200	包头	内蒙古自治区	0.5163	0.796537	1	0	2015	0.012476	0	11.7482	0.0061	0.0066	0.007	2.36425	0.0012	0.2	0.120056	再生	3	3	5.4	16.2134	8.16483	0.284724	0	0	0	0.04306
2014	150200	包头	内蒙古自治区	0.4929	0.811534	1	0	2015	0.014728	0	11.7645	0.0108	0.0072	0.0095	2.35782	0.0023	0.2079	0.116977	再生	3	3	2.8	16.3004	8.38448	0.474565	0	0	0	0.040844
2015	150200	包头	内蒙古自治区	0.4838	0.82653	1	1	2015	0.013838	1	11.7812	0.0097	0.0076	0.0104	2.3398	0.0027	0.213	0.114346	再生	3	3	4.7	16.3805	8.36338	0.283448	0	0	0	0.040222
2016	150200	包头	内蒙古自治区	0.4711	0.829711	1	1	2015	0.014235	1	11.8239	0.0106	0.0107	0.0138	2.3692	0.0033	0.214	0.115572	再生	3	3	7.6	16.4546	8.1632	0.284442	1	0	0	0.038859
2017	150200	包头	内蒙古自治区	0.441	0.832783	1	1	2015	0.011868	1	11.6797	0.012	0.0116	0.0222	1.39347	0.0037	0.2157	0.113277	再生	3	3	6.6	16.5236	8.19825	0.262018	1	0	0	0.03597
2018	150200	包头	内蒙古自治区	0.4109	0.835705	1	1	2015	0.013408	1	11.5507	0.0237	0.0157	0.0246	1.33278	0.0035	0.21878	0.109536	再生	3	3	9.8	16.5236	7.2125	0.275416	1	0	0	0.034691
2019	150200	包头	内蒙古自治区	0.393	0.8392	1	1	2015	0.011891	1	11.4425	0.0137	0.0106	0.0209	1.44983	0.0037	0.219718	0.11613	再生	3	3	7.8	16.5881	6.73573	0.307915	1	0	0	0.034089
2020	150200	包头	内蒙古自治区	0.4137	0.861491	1	1	2015	0.010942	1	11.5455	0.0246	0.0108	0.0296	1.69723	0.0023	0.217898	0.127932	再生	3	3	5.7	16.108	6.49699	0.337047	1	0	0
2021	150200	包头	内蒙古自治区	0.4771	0.867282	1	1	2015	0.015989	1	11.707	0.0325	0.0061	0.0084	1.76613	0.0043	0.215266	0.127764	再生	3	3	8.5	16.2134	6.33743	0.33965	1	0	0
2010	150300	乌海	内蒙古自治区	0.7172	0.94051	0	0		0.012225	0	11.2062	0.0001	0.0003	0.0002	3.16981	0	0.0313	0.0999528	衰退	3	3	0	13.4827	7.91533		0	0	0	0.00952
2011	150300	乌海	内蒙古自治区	0.7283	0.868982	0	0		0.014205	0	11.3925	0.0002	0.0001	0	2.86295	0	0.0309	0.0949206	衰退	3	3	3.9	13.6661	8.00103	0.833581	0	0	0	0.01006
2012	150300	乌海	内蒙古自治区	0.7345	0.889645	0	0		0.011415	0	11.5339	0.0001	0.0002	0.0002	2.78993	0.0002	0.0311	0.0910631	衰退	3	3	1.3	13.8155	8.1741	0.448769	0	0	1	0.01028
2013	150300	乌海	内蒙古自治区	0.6594	0.911521	0	0		0.026693	0	11.543	0.0002	0.0007	0.0006	2.78431	0	0.0364	0.0877852	衰退	3	3	2.5	13.9108	7.14147	0.385943	0	0	1	0.01037
2014	150300	乌海	内蒙古自治区	0.634	0.928683	0	0		0.015804	0	11.5923	0.0008	0.0006	0.001	2.77878	0.0002	0.1995	0.125083	衰退	3	3	2.8	14.0779	7.70517	0.837571	0	0	1	0.009978
2015	150300	乌海	内蒙古自治区	0.5701	0.945844	0	0		0.017747	0	11.5205	0.0016	0.0001	0.0012	2.64484	0.0001	0.8347	0.104419	衰退	3	3	3.7	14.152	8.47037	0.392163	0	0	1	0.009498
2016	150300	乌海	内蒙古自治区	0.5658	0.946265	0	0		0.013793	0	11.5337	0.0017	0.0007	0.003	2.66882	0.0003	0.8188	0.0802543	衰退	3	3	4.3	14.221	8.2102	0.39696	1	0	1	0.009312
2017	150300	乌海	内蒙古自治区	0.5926	0.947425	0	0		0.008304	0	11.4559	0.0023	0.0005	0.0035	2.56639	0	0.8188	0.0980752	衰退	3	3	4.5	14.2855	8.6716	0.393999	1	1	1	0.008294
2018	150300	乌海	内蒙古自治区	0.6194	0.94976	0	0		0.009178	0	11.3937	0.005	0.0012	0.0049	2.23682	0.0001	0.838618	0.097978	衰退	3	3	7.7	14.2855	8.16433	0.347703	1	1	1	0.007988
2019	150300	乌海	内蒙古自治区	0.6217	0.9516	0	0		0.008888	0	11.4841	0.0055	0.0012	0.0125	2.36707	0.0001	0.834003	0.0987723	衰退	3	3	5.5	14.2855	7.73117	0.355783	1	1	1	0.008429
2020	150300	乌海	内蒙古自治区	0.6448	0.953664	0	0		0.011581	0	11.5187	0.0122	0.0013	0.0122	2.83764	0.0003	0.835939	0.101225	衰退	3	3	3.9	14.0779	7.31625	0.369971	1	1	1
2021	150300	乌海	内蒙古自治区	0.7117	0.958789	0	0		0.015572	0	11.7676	0.013	0.0012	0.0028	3.11772	0.0006	0.785619	0.10165	衰退	3	3	6.3	14.0779	6.53488	0.386646	1	1	1
2010	150400	赤峰	内蒙古自治区	0.5124	0.25244	0	0		0.003624	0	10.1408	0.0012	0.0009	0.0015	1.36699	0	0.1593	0.130811	成熟型	2	4	3.3	15.0393	5.98601		0	0	0	0.0305
2011	150400	赤峰	内蒙古自治区	0.5363	0.42481	0	0		0.00294	0	11.2991	0.0027	0.0012	0.003	3.26728	0.0004	0.1526	0.348491	成熟型	2	4	3.6	15.2018	5.51649	0.614098	0	0	0	0.03081
2012	150400	赤峰	内蒙古自治区	0.5537	0.434912	0	0		0.003521	0	11.5084	0.0026	0.0013	0.002	3.3099	0.0004	0.1589	0.336434	成熟型	2	4	2.9	15.3631	6.27103	0.648423	0	0	0	0.03206
2013	150400	赤峰	内蒙古自治区	0.5087	0.445606	0	0		0.003699	0	11.5714	0.0029	0.0019	0.0026	3.51129	0.0004	0.1692	0.312995	成熟型	2	4	5	15.4832	6.51362	0.30592	0	0	0	0.03645
2014	150400	赤峰	内蒙古自治区	0.4834	0.453996	0	0		0.004893	0	11.63	0.0021	0.0013	0.0028	3.55358	0.0003	0.1788	0.30509	成熟型	2	4	3.5	15.5905	6.2862	0.66617	0	0	0	0.035661
2015	150400	赤峰	内蒙古自治区	0.4742	0.462385	0	0		0.003414	0	11.6853	0.0037	0.002	0.0038	3.47696	0.0004	0.1754	0.300356	成熟型	2	4	2.7	15.6718	6.91892	0.320564	0	0	0	0.033948
2016	150400	赤峰	内蒙古自治区	0.47	0.473773	0	0		0.003165	0	11.6839	0.0052	0.0021	0.0059	3.27838	0.0013	0.1784	0.300819	成熟型	2	4	4.1	15.7614	7.21711	0.344786	1	0	0	0.033495
2017	150400	赤峰	内蒙古自治区	0.3888	0.483606	0	0		0.002653	0	11.5709	0.0042	0.0031	0.007	2.23788	0.0008	0.1728	0.30083	成熟型	2	4	3.5	15.8437	7.4908	0.379317	1	0	0	0.031401
2018	150400	赤峰	内蒙古自治区	0.3076	0.490578	0	0		0.003742	0	11.4435	0.0088	0.0058	0.0093	2.23273	0.0008	0.171964	0.300447	成熟型	2	4	5.7	15.9074	7.13252	0.381379	1	0	0	0.029686
2019	150400	赤峰	内蒙古自治区	0.2976	0.4971	0	0		0.003218	0	11.5665	0.0066	0.0041	0.0089	1.76255	0.0004	0.173714	0.300163	成熟型	2	4	4.6	15.6401	7.26648	0.387564	1	0	0	0.031316
2020	150400	赤峰	内蒙古自治区	0.312	0.532196	0	0		0.002578	0	11.7549	0.0098	0.0049	0.0147	1.91763	0.0002	0.173714	0.342548	成熟型	2	4	6	15.5734	6.83388	0.459138	1	0	0
2021	150400	赤峰	内蒙古自治区	0.3392	0.537783	0	0		0.004644	0	11.8658	0.0166	0.0038	0.0049	2.15597	0.0009	0.207006	0.352278	成熟型	2	4	8	15.6238	6.18156	0.47253	1	0	0
2010	150500	通辽	内蒙古自治区	0.5862	0.39279	0	0		0.009672	0	10.551	0.0016	0.0004	0.0005	1.82166	0.0001	0.7652	0.110864	其他	2	4	0	14.691	5.70985		0	0	0	0.02434
2011	150500	通辽	内蒙古自治区	0.612	0.432327	0	0		0.008207	0	10.3863	0.0005	0.001	0.0006	1.36596	0.0001	0.6635	0.0788547	其他	2	4	2.8	14.8802	5.57296	0.200519	0	0	0	0.02472
2012	150500	通辽	内蒙古自治区	0.6316	0.442607	0	0		0.005843	0	10.5819	0.0005	0.0009	0.0009	1.42824	0.0002	0.6635	0.0803568	其他	2	4	3.3	15.0094	6.73653	0.234732	0	0	0	0.02493
2013	150500	通辽	内蒙古自治区	0.5766	0.453491	0	0		0.007067	0	10.6407	0.0014	0.0007	0.0007	1.39566	0	0.6507	0.0880809	其他	2	4	3.9	15.1238	6.74882	0.0862661	0	0	0	0.0288
2014	150500	通辽	内蒙古自治区	0.5647	0.462029	0	0		0.005032	0	10.6953	0.0011	0.001	0.0017	1.37785	0.0006	0.5971	0.089878	其他	2	4	6.1	15.2971	6.50353	0.241245	0	0	0	0.029182
2015	150500	通辽	内蒙古自治区	0.5054	0.470566	0	0		0.005472	0	10.6963	0.0064	0.0035	0.008	1.41644	0.0005	0.5963	0.0879991	其他	2	4	4.8	15.3631	6.55869	0.0875079	0	0	0	0.02933
2016	150500	通辽	内蒙古自治区	0.5015	0.482904	0	0		0.003667	0	10.695	0.0038	0.0014	0.0037	1.37044	0.0006	0.5976	0.0789743	其他	2	4	4.9	15.4642	6.27154	0.0879634	1	0	0	0.029196
2017	150500	通辽	内蒙古自治区	0.3833	0.493789	0	0		0.004137	0	10.5209	0.0037	0.0023	0.0043	0.477427	0.0004	0.5976	0.0787986	其他	2	4	7.4	15.5203	5.53609	0.0831325	1	0	0	0.026411
2018	150500	通辽	内蒙古自治区	0.2651	0.50361	0	0		0.003014	0	10.3116	0.0051	0.0034	0.005	0.474339	0.0007	0.608224	0.0763571	其他	2	4	8.6	15.5383	5.59143	0.0773752	1	0	0	0.024179
2019	150500	通辽	内蒙古自治区	0.3078	0.5111	0	0		0.00336	0	10.3095	0.0025	0.0042	0.0042	0.544921	0.0002	0.608885	0.0836281	其他	2	4	5.6	15.0094	5.676	0.0812933	1	0	0	0.022649
2020	150500	通辽	内蒙古自治区	0.2897	0.53102	0	0		0.002652	0	10.3812	0.0052	0.0031	0.0091	0.577977	0.0001	0.610208	0.0818594	其他	2	4	8.3	14.9469	5.64235	0.0941079	1	0	0
2021	150500	通辽	内蒙古自治区	0.3189	0.537011	0	0		0.003961	0	10.4583	0.0092	0.0029	0.0021	0.609589	0.0011	0.610208	0.0796198	其他	2	4	8.2	15.0094	5.94758	0.100104	1	0	0
2010	150600	鄂尔多斯	内蒙古自治区	0.5869	0.3173	0	0		0.008922	0	11.8006	0.0023	0.0005	0.002	2.31282	0.0001	0.3671	0.0831236	成长型城市	3	3	1.1	15.1505	8.91047		0	0	0	0.01731
2011	150600	鄂尔多斯	内蒙古自治区	0.6008	0.425808	0	0		0.015757	0	11.533	0.002	0.0009	0.0013	1.22752	0.0001	0.3843	0.0526269	成长型城市	3	3	4.8	15.2971	9.27779	0.172489	0	0	0	0.02011
2012	150600	鄂尔多斯	内蒙古自治区	0.6052	0.435933	0	0		0.009985	0	11.6794	0.0013	0.0015	0.0024	1.18436	0.0005	0.3487	0.0524335	成长型城市	3	3	0.5	15.425	8.84104	0.192345	0	0	0	0.02226
2013	150600	鄂尔多斯	内蒙古自治区	0.5989	0.446653	0	0		0.00767	0	11.7596	0.0031	0.002	0.0022	1.24772	0.0007	0.3104	0.0538027	成长型城市	3	3	0.3	15.5203	7.97756	0.105778	0	0	1	0.03102
2014	150600	鄂尔多斯	内蒙古自治区	0.581	0.455062	0	0		0.004348	0	11.7848	0.0032	0.003	0.005	1.19078	0.0007	0.2473	0.0555138	成长型城市	3	3	2.5	15.6238	7.20175	0.213521	0	0	1	0.031162
2015	150600	鄂尔多斯	内蒙古自治区	0.5679	0.463471	0	0		0.006398	0	11.8099	0.0056	0.0027	0.0066	1.24007	0.0007	0.2624	0.067641	成长型城市	3	3	4.6	15.7026	6.17756	0.112407	0	0	1	0.033231
2016	150600	鄂尔多斯	内蒙古自治区	0.5571	0.47539	0	0		0.003686	0	11.8552	0.0092	0.0087	0.0151	1.21288	0.0016	0.2712	0.0729589	成长型城市	3	3	4.4	15.8034	6.48456	0.114878	1	0	1	0.031293
2017	150600	鄂尔多斯	内蒙古自治区	0.5402	0.485601	0	0		0.00508	0	11.7833	0.0157	0.0063	0.0224	1.27529	0.0016	0.2488	0.0732432	成长型城市	3	3	5	15.8696	6.48826	0.119665	1	0	1	0.031938
2018	150600	鄂尔多斯	内蒙古自治区	0.5233	0.494287	0	0		0.005914	0	11.7059	0.0254	0.012	0.0261	1.28303	0.0024	0.264051	0.0801679	成长型城市	3	3	0.5	15.7614	3.3904	0.13286	1	0	1	0.030032
2019	150600	鄂尔多斯	内蒙古自治区	0.5804	0.5015	0	0		0.007817	0	11.65	0.0188	0.0101	0.0278	1.48146	0.0015	0.273062	0.0837976	成长型城市	3	3	5.6	15.6073	2.66377	0.145898	1	0	1	0.033988
2020	150600	鄂尔多斯	内蒙古自治区	0.5676	0.500192	0	0		0.010737	0	11.7122	0.0287	0.0106	0.0362	1.59721	0.0015	0.273062	0.0957559	成长型城市	3	3	8.3	15.556	5.87294	0.177261	1	0	1
2021	150600	鄂尔多斯	内蒙古自治区	0.6527	0.506291	0	0		0.011194	0	12.0121	0.0394	0.008	0.0108	1.78753	0.0028	0.262657	0.104075	成长型城市	3	3	7.6	15.6238	5.65555	0.187228	1	0	1
2010	150700	呼伦贝尔	内蒙古自治区	0.4212	0.7056	0	0		0.007554	0	10.5058	0.0007	0.0004	0.0007	1.7557	0	0.1374	0.0982887	成长型城市	3	4	3	14.8802	6.5889		0	0	0	0.03543
2011	150700	呼伦贝尔	内蒙古自治区	0.4453	0.671836	0	0		0.008108	0	10.9154	0.0008	0.0011	0.0002	1.92067	0.0001	0.1383	0.121654	成长型城市	3	4	3.3	15.0683	6.60172	0.663732	0	0	0	0.0355
2012	150700	呼伦贝尔	内蒙古自治区	0.4715	0.687811	0	0		0.008292	0	11.08	0.0002	0.0008	0.0017	1.96587	0	0.148	0.114194	成长型城市	3	4	3.1	15.2265	7.51658	0.688554	0	1	0	0.03677
2013	150700	呼伦贝尔	内蒙古自治区	0.4769	0.704724	0	0		0.010109	0	11.1475	0.0016	0.0002	0.0004	2.02726	0.0004	0.1203	0.109907	成长型城市	3	4	4.5	15.3416	6.94915	0.289795	0	1	1	0.03831
2014	150700	呼伦贝尔	内蒙古自治区	0.4558	0.717993	0	0		0.010108	0	11.2079	0.0005	0.0013	0.0003	2.07873	0.0005	0.1206	0.108172	成长型城市	3	4	3	15.425	6.91906	0.611667	0	1	1	0.03819
2015	150700	呼伦贝尔	内蒙古自治区	0.4445	0.73126	0	0		0.010761	0	11.2675	0.0006	0.001	0.0008	2.0488	0.0004	0.1272	0.0886211	成长型城市	3	4	4.1	15.5203	7.11803	0.279595	0	1	1	0.037807
2016	150700	呼伦贝尔	内蒙古自治区	0.4467	0.735416	0	0		0.008373	0	11.2625	0.0013	0.0016	0.0018	1.89267	0.0006	0.1394	0.087162	成长型城市	3	4	6.8	15.6073	6.35921	0.279922	1	1	1	0.042997
2017	150700	呼伦贝尔	内蒙古自治区	0.3696	0.740513	0	0		0.004289	0	11.1225	0.0019	0.0018	0.0038	0.773433	0.0004	0.1387	0.0761246	成长型城市	3	4	5.4	15.6718	6.1992	0.280387	1	1	1	0.034599
2018	150700	呼伦贝尔	内蒙古自治区	0.2925	0.7449	0	0		0.003412	0	11.0437	0.004	0.0018	0.0032	0.683218	0.0007	0.139048	0.0806462	成长型城市	3	4	8.8	15.7324	5.52615	0.281534	1	1	1	0.033593
2019	150700	呼伦贝尔	内蒙古自治区	0.2788	0.750814	0	0		0.002956	0	10.9592	0.0018	0.0037	0.0064	0.74727	0.0002	0.133472	0.0993337	成长型城市	3	4	7.6	15.0094	4.90802	0.281637	1	1	1	0.032205
2020	150700	呼伦贝尔	内蒙古自治区	0.279	0.774355	0	0		0.002678	0	10.9272	0.008	0.0026	0.0066	0.630915	0.0001	0.236974	0.0873859	成长型城市	3	4	10.1	14.9141	5.29103	0.273683	1	1	1
2021	150700	呼伦贝尔	内蒙古自治区	0.3321	0.780806	0	0		0.002799	0	11.0754	0.0086	0.0028	0.0041	0.659472	0.0006	0.235277	0.0914564	成长型城市	3	4	13.2	14.9787	4.81582	0.271253	1	1	1
2010	150800	巴彦淖尔	内蒙古自治区	0.563	0.37695	0	0		0.007103	0	10.4893	0.0001	0.0002	0	1.68872	0	0.0558	0.114877	其他	3	5	3.2	13.9978	7.88975		0	0	0	0.01461
2011	150800	巴彦淖尔	内蒙古自治区	0.5763	0.650843	0	0		0.004307	0	10.2524		0	0.0004	1.08281	5e-05	0.0517	0.071812	其他	3	5	4.4	14.221	7.18303	0.244123	0	0	0	0.01479
2012	150800	巴彦淖尔	内蒙古自治区	0.5887	0.666319	0	0		0.003953	0	10.3721	0.0004	0.0002	0.0002	1.08494	0.0001	0.0519	0.0686756	其他	3	5	1.8	14.3461	7.49638	0.247366	0	0	0	0.0159
2013	150800	巴彦淖尔	内蒙古自治区	0.5623	0.682704	0	0		0.004897	0	10.3976	0.0006	0.0009	0.0007	1.10589	0.0002	0.0548	0.0653426	其他	3	5	1.9	14.4574	7.53244	0.0833852	0	0	0	0.01513
2014	150800	巴彦淖尔	内蒙古自治区	0.5513	0.695558	0	0		0.003167	0	10.4456	0.0009	0.0008	0.0006	1.13066	0.0002	0.061	0.0626926	其他	3	5	3.2	14.604	6.91577	0.250249	0	0	0	0.01517
2015	150800	巴彦淖尔	内蒙古自治区	0.5077	0.708411	0	0		0.003001	0	10.4696	0.0004	0.0009	0.001	1.13596	0.0003	0.5093	0.0600606	其他	3	5	3	14.6484	6.92693	0.0858971	0	0	0	0.014927
2016	150800	巴彦淖尔	内蒙古自治区	0.5062	0.715184	0	0		0.003577	0	10.5023	0.0013	0.001	0.0024	1.11964	0.0004	0.4842	0.0556283	其他	3	5	3.7	14.771	6.4558	0.0860955	1	0	0	0.014637
2017	150800	巴彦淖尔	内蒙古自治区	0.44345	0.721295	0	0		0.003083	0	10.4342	0.0018	0.0009	0.0028	0.881702	0.0001	0.4791	0.0559236	其他	3	5	4.3	14.8451	7.22693	0.0863202	1	0	0	0.014005
2018	150800	巴彦淖尔	内蒙古自治区	0.3807	0.726295	0	0		0.002543	0	10.374	0.0041	0.0015	0.0049	0.91696	0.0003	0.476338	0.0535078	其他	3	5	10.5	12.9237	6.3011	0.0903522	1	0	0	0.015712
2019	150800	巴彦淖尔	内蒙古自治区	0.3251	0.7306	0	0		0.002042	0	10.4552	0.0033	0.0011	0.0055	1.01811	0.0002	0.4941	0.0597013	其他	3	5	7.2	14.691	6.01704	0.0949844	1	0	0	0.016589
2020	150800	巴彦淖尔	内蒙古自治区	0.2941	0.738631	0	0		0.004245	0	10.5688	0.006	0.0015	0.005	1.18052	0.0006	0.502671	0.0630814	其他	3	5	7.5	14.604	6.54012	0.107419	1	0	0
2021	150800	巴彦淖尔	内蒙古自治区	0.3337	0.747595	0	0		0.005656	0	10.698	0.007	0.001	0.0028	1.37314	0.0005	0.503292	0.0638191	其他	3	5	9.4	14.6484	6.34239	0.108406	1	0	0
2010	150900	乌兰察布	内蒙古自治区	0.5228	0.34682	0	0		0.003992	0	10.1895		0	0.0002	2.00374	0	0.0795	0.0985521	其他	3	4	3.5	14.2855	5.91157		0	0	0	0.01462
2011	150900	乌兰察布	内蒙古自治区	0.5379	0.483004	0	0		0.004001	0	10.6331	0.0004	0.0001	0.0002	2.24253	0	0.6518	0.141582	其他	3	4	4.2	14.4574	7.91285	0.15042	0	0	0	0.01429
2012	150900	乌兰察布	内蒙古自治区	0.5499	0.494489	0	0		0.00246	0	10.7521	0.0003	0.0068	0.0004	2.28852	0	0.6691	0.129763	其他	3	4	4.1	14.5574	8.13688	0.459315	0	0	0	0.0153
2013	150900	乌兰察布	内蒙古自治区	0.5242	0.506649	0	0		0.004092	0	10.8134	0.0006	0.0001	0.0006	2.32252	0.0001	0.555	0.119582	其他	3	4	4.6	14.691	7.20206	0.158287	0	0	0	0.01674
2014	150900	乌兰察布	内蒙古自治区	0.4975	0.516188	0	0		0.004723	0	10.8595	0.0003	0.0003	0.0006	2.29026	0.0003	0.5683	0.115254	其他	3	4	5.1	14.8088	6.13354	0.318783	0	0	0	0.016461
2015	150900	乌兰察布	内蒙古自治区	0.4857	0.525726	0	0		0.002522	0	10.9014	0.001	0.0006	0.0009	2.02111	0	0.5322	0.110922	其他	3	4	5	14.8802	6.63496	0.162202	0	0	0	0.015992
2016	150900	乌兰察布	内蒙古自治区	0.4902	0.53428	0	0		0.002188	0	10.9304	0.0011	0.0009	0.0025	1.85361	0	0.4965	0.107565	其他	3	4	7.9	14.9787	5.40905	0.164154	1	0	0	0.015769
2017	150900	乌兰察布	内蒙古自治区	0.44975	0.541726	0	0		0.002368	0	10.8288	0.003	0.0016	0.0031	1.36515	0.0002	0.427	0.101903	其他	3	4	5.8	15.0393	6.7776	0.166924	1	0	0	0.015978
2018	150900	乌兰察布	内蒙古自治区	0.4093	0.548618	0	0		0.002103	0	10.7139	0.0043	0.0011	0.0092	1.27242	0.0001	0.442286	0.102266	其他	3	4	5.8	15.1238	5.48818	0.179736	1	0	0	0.01517
2019	150900	乌兰察布	内蒙古自治区	0.3915	0.5558	0	0		0.001602	0	10.7752	0.008	0.0013	0.0112	1.5232	0.0001	0.439963	0.103495	其他	3	4	9.4	14.691	3.41881	0.170917	1	0	0	0.015801
2020	150900	乌兰察布	内蒙古自治区	0.4039	0.599727	0	0		0.00165	0	10.8973	0.0102	0.0025	0.0106	1.81617	0.0004	0.454521	0.114604	其他	3	4	6.5	14.6484	4.23311	0.194336	1	0	0
2021	150900	乌兰察布	内蒙古自治区	0.4148	0.606086	0	0		0.003208	0	10.9836	0.0128	0.0011	0.0041	2.17932	0.0004	0.384615	0.115849	其他	3	4	9.1	14.691	4.89785	0.199503	1	0	0
2010	210100	沈阳	辽宁省	0.5042	0.60464	0	0		0.029518	0	11.0297	0.0313	0.0342	0.0343	6.47899	0.0101	0.3177	0.121954	其他	1	2	4.3	16.86	8.40954		0	0	0	0.11042
2011	210100	沈阳	辽宁省	0.5117	0.75077	0	0		0.031771	0	11.3101	0.0391	0.0441	0.0306	5.75758	0.0146	0.2076	0.139335	其他	1	2	2.8	16.9936	8.66341	0.470349	0	0	0	0.1208
2012	210100	沈阳	辽宁省	0.5124	0.769406	0	0		0.032001	0	11.4193	0.0288	0.0578	0.0386	5.56567	0.0203	0.1828	0.137222	其他	1	2	3.2	17.1477	8.71555	0.484572	0	1	0	0.12195
2013	210100	沈阳	辽宁省	0.5167	0.778956	0	0		0.031583	0	11.5031	0.045	0.0707	0.0361	5.36515	0.0197	0.1832	0.137635	其他	1	2	4.5	17.2812	8.31942	0.492188	0	1	0	0.15278
2014	210100	沈阳	辽宁省	0.4988	0.785855	0	0		0.029192	0	11.484	0.0413	0.0854	0.0398	4.974	0.021	0.1593	0.140393	其他	1	2	3.5	17.399	7.50275	0.489737	0	1	0	0.153661
2015	210100	沈阳	辽宁省	0.4777	0.797583	0	0		0.028956	0	11.5124	0.0525	0.1009	0.0591	4.49617	0.0237	0.1484	0.141899	其他	1	2	3.7	17.4791	7.42808	0.481139	0	1	0	0.146748
2016	210100	沈阳	辽宁省	0.3879	0.807195	0	0		0.026973	0	11.2245	0.0582	0.1291	0.074	3.23069	0.0352	0.1501	0.142198	其他	1	2	5.1	17.5044	7.43999	0.461267	1	1	0	0.129265
2017	210100	沈阳	辽宁省	0.3828	0.814352	0	0		0.018799	0	11.274	0.0661	0.1329	0.1048	1.87237	0.0395	0.318	0.142264	其他	1	2	4.6	17.5044	6.98939	0.446798	1	1	0	0.121068
2018	210100	沈阳	辽宁省	0.3777	0.823527	0	0		0.018673	0	11.3451	0.1074	0.1548	0.1146	1.98497	0.0362	0.351006	0.142417	其他	1	2	5.7	17.5291	7.35463	0.498298	1	1	0	0.118234
2019	210100	沈阳	辽宁省	0.3367	0.834718	0	0		0.019901	0	11.3627	0.0813	0.1011	0.1127	2.09028	0.025	0.353509	0.147497	其他	1	2	5.1	17.6222	7.08263	0.457922	1	1	0	0.119575
2020	210100	沈阳	辽宁省	0.3287	0.845645	0	0		0.020519	0	11.3696	0.1229	0.0828	0.1459	2.09006	0.0301	0.36646	0.15231	其他	1	2	3.6	17.399	7.51316	0.466205	1	1	0
2021	210100	沈阳	辽宁省	0.3545	0.853338	0	0		0.023432	0	11.4519	0.168	0.0617	0.0491	2.14556	0.0441	0.370807	0.155689	其他	1	2	4.8	17.5044	7.54006	0.462765	1	1	0
2010	210200	大连	辽宁省	0.5088	0.51961	1	0	2014	0.043612	0	11.2609	0.0461	0.0447	0.0458	7.00108	0.0136	0.245	0.121944	其他	1	2	4.6	16.5881	7.64589		0	0	0	0.0942
2011	210200	大连	辽宁省	0.521	0.731697	1	0	2014	0.045432	0	11.5651	0.0568	0.0685	0.051	5.02974	0.0173	0.2466	0.13765	其他	1	2	4.5	16.7599	7.25275	0.737351	0	0	0	0.1098
2012	210200	大连	辽宁省	0.519	0.749859	1	0	2014	0.044143	0	11.6834	0.0462	0.1091	0.0445	5.32272	0.021	0.2518	0.13576	其他	1	2	4.1	16.9065	7.17597	0.767581	0	1	0	0.11149
2013	210200	大连	辽宁省	0.5087	0.759166	1	0	2014	0.042051	0	11.7768	0.0527	0.1422	0.0456	5.24349	0.0257	0.2762	0.136266	其他	1	2	3.8	17.0344	6.9746	0.622341	0	1	0	0.13141
2014	210200	大连	辽宁省	0.483	0.76589	1	1	2014	0.04346	1	11.7719	0.0488	0.0724	0.0437	4.78546	0.0215	0.2797	0.137595	其他	1	2	2.5	17.1477	7.4462	0.850444	0	1	0	0.121287
2015	210200	大连	辽宁省	0.4331	0.77732	1	1	2014	0.020091	1	11.7731	0.0475	0.0806	0.0519	4.18801	0.0336	0.282	0.138481	其他	1	2	3.1	17.2495	7.04319	0.663083	0	1	0	0.113684
2016	210200	大连	辽宁省	0.4185	0.786688	1	1	2014	0.023619	1	11.6455	0.0533	0.1215	0.063	2.92982	0.04	0.2329	0.137713	其他	1	2	4	17.3419	6.86729	0.666537	0	1	0	0.107754
2017	210200	大连	辽宁省	0.4206	0.793663	1	1	2014	0.013246	1	11.6756	0.0553	0.1241	0.0876	2.82905	0.0425	0.2633	0.136974	其他	1	2	5	17.4264	6.80042	0.666296	0	1	0	0.097294
2018	210200	大连	辽宁省	0.4227	0.802605	1	1	2014	0.035662	1	11.7704	0.0885	0.1889	0.1038	2.81754	0.0414	0.250052	0.14112	其他	1	2	6.8	17.4791	7.26033	0.642519	0	1	0	0.098629
2019	210200	大连	辽宁省	0.3999	0.813512	1	1	2014	0.027495	1	11.6692	0.0813	0.0995	0.0949	3.08335	0.0321	0.289882	0.145413	其他	1	2	5.9	17.1828	6.15242	0.569629	0	1	0	0.099902
2020	210200	大连	辽宁省	0.4004	0.824161	1	1	2014	0.023024	1	11.6644	0.101	0.0783	0.1092	3.15492	0.0328	0.253683	0.155542	其他	1	2	3.8	16.7059	7.20982	0.587442	0	1	0
2021	210200	大连	辽宁省	0.4219	0.831659	1	1	2014	0.021703	1	11.7693	0.1282	0.0551	0.0422	3.43439	0.0526	0.246566	0.159679	其他	1	2	5.7	16.7599	7.14077	0.594925	0	1	0
2010	210300	鞍山	辽宁省	0.5432	0.47214	0	0		0.009808	0	10.9613	0.0141	0.0052	0.0118	6.73359	0.0015	0.2495	0.104012	再生	2	3	1.8	15.4448	5.9566		0	0	0	0.04097
2011	210300	鞍山	辽宁省	0.534	0.663182	0	0		0.008718	0	11.1311	0.0144	0.007	0.0149	3.09158	0.0026	0.2532	0.104996	再生	2	3	2.9	15.6238	6.17487	0.322794	0	0	0	0.052
2012	210300	鞍山	辽宁省	0.5323	0.679644	0	0		0.008465	0	11.1348	0.012	0.007	0.0112	3.38567	0.0044	0.2548	0.102738	再生	2	3	3.3	15.7614	6.50583	0.329797	0	1	0	0.05517
2013	210300	鞍山	辽宁省	0.5306	0.688079	0	0		0.007709	0	11.2163	0.0143	0.0081	0.0117	3.51344	0.0036	0.2593	0.0983822	再生	2	3	2.4	15.8949	6.00856	0.182289	0	1	0	0.06287
2014	210300	鞍山	辽宁省	0.5056	0.694173	0	0		0.013598	0	11.1408	0.0148	0.0106	0.0157	3.58128	0.0032	0.2581	0.0979997	再生	2	3	2.1	16.0127	5.69219	0.33014	0	1	0	0.061298
2015	210300	鞍山	辽宁省	0.4719	0.704533	0	0		0.0096	0	11.1046	0.0173	0.0128	0.0192	2.64162	0.0049	0.2534	0.0971595	再生	2	3	2.3	16.0876	6.25408	0.324575	0	1	0	0.055962
2016	210300	鞍山	辽宁省	0.3584	0.713024	0	0		0.004629	0	10.678	0.0163	0.0157	0.0171	2.14058	0.0041	0.2191	0.0966482	再生	2	3	4	16.108	5.55187	0.317953	0	1	0	0.047899
2017	210300	鞍山	辽宁省	0.3856	0.719346	0	0		0.005727	0	10.7475	0.0152	0.0166	0.0227	1.63081	0.0045	0.2247	0.0941462	再生	2	3	2.2	16.0562	7.33368	0.280845	0	1	0	0.041794
2018	210300	鞍山	辽宁省	0.4128	0.727451	0	0		0.003321	0	10.8717	0.0214	0.0186	0.0205	1.82563	0.0055	0.22711	0.09095	再生	2	3	5	16.0773	5.08428	0.277855	0	1	0	0.037244
2019	210300	鞍山	辽宁省	0.4274	0.737336	0	0		0.003745	0	10.8204	0.0139	0.0117	0.0224	1.94526	0.002	0.228964	0.0915962	再生	2	3	4.1	16.1181	4.74854	0.283162	0	1	0	0.037478
2020	210300	鞍山	辽宁省	0.406	0.746988	0	0		0.003368	0	10.8304	0.0238	0.0134	0.0237	2.10166	0.004	0.227542	0.0908148	再生	2	3	3.5	15.7614	2.34835	0.296352	0	1	0
2021	210300	鞍山	辽宁省	0.4179	0.753784	0	0		0.002282	0	10.9506	0.0274	0.0081	0.0083	2.14157	0.0039	0.228549	0.0927058	再生	2	3	3.6	15.8567	5.15202	0.303456	0	1	0
2010	210400	抚顺	辽宁省	0.587	0.61476	0	0		0.007698	0	10.6477	0.003	0.0018	0.0013	6.59464	0.0007	0.2418	0.101363	衰退	3	3	1.6	15.0094	7.1679		0	0	0	0.02676
2011	210400	抚顺	辽宁省	0.6049	0.692108	0	0		0.009322	0	10.8193	0.0022	0.0025	0.0035	4.22535	0.0012	0.2148	0.0954516	衰退	3	3	2.4	15.1765	7.60267	0.470878	0	0	0	0.02821
2012	210400	抚顺	辽宁省	0.5959	0.709288	0	0		0.012741	0	10.91	0.0035	0.0031	0.0041	4.20429	0.0014	0.2137	0.0925873	衰退	3	3	2.2	15.3416	7.68216	0.661149	0	1	0	0.03094
2013	210400	抚顺	辽宁省	0.5929	0.718091	0	0		0.011691	0	10.996	0.0045	0.0049	0.003	4.43578	0.002	0.2123	0.0885532	衰退	3	3	3.7	15.4642	7.63778	0.531704	0	1	0	0.03283
2014	210400	抚顺	辽宁省	0.5429	0.724451	0	0		0.012202	0	10.9987	0.003	0.0064	0.0028	4.44342	0.0009	0.2114	0.0863243	衰退	3	3	3.5	15.5734	6.84571	0.685843	0	1	0	0.030742
2015	210400	抚顺	辽宁省	0.4887	0.735264	0	0		0.008868	0	10.9261	0.0041	0.0078	0.0064	2.52549	0.0017	0.2069	0.0863925	衰退	3	3	4.1	15.6401	5.52819	0.508944	0	1	0	0.027446
2016	210400	抚顺	辽宁省	0.5038	0.744125	0	0		0.002373	0	10.6091	0.0076	0.0164	0.0093	1.00093	0.0024	0.2159	0.0810154	衰退	3	3	5.6	15.7176	6.42391	0.49332	0	1	0	0.024967
2017	210400	抚顺	辽宁省	0.526	0.750722	0	0		0.001397	0	10.7164	0.0089	0.0076	0.0102	1.14855	0.0021	0.2159	0.0809089	衰退	3	3	2.3	15.747	5.20542	0.445789	0	1	0	0.023702
2018	210400	抚顺	辽宁省	0.5482	0.75918	0	0		0.001842	0	10.7762	0.0098	0.0081	0.012	1.21111	0.0035	0.186859	0.0820158	衰退	3	3	6.8	15.6561	6.17587	0.410547	0	1	0	0.021559
2019	210400	抚顺	辽宁省	0.4933	0.769497	0	0		0.001389	0	10.6243	0.0073	0.0036	0.0136	1.27721	0.0016	0.190447	0.0834262	衰退	3	3	3.8	15.6561	6.83628	0.417908	0	1	0	0.021079
2020	210400	抚顺	辽宁省	0.4698	0.77957	0	0		0.002273	0	10.6215	0.0163	0.0058	0.0191	1.28459	0.0028	0.170637	0.0868093	衰退	3	3	2.7	14.4033	6.13438	0.422645	0	1	0
2021	210400	抚顺	辽宁省	0.477	0.786662	0	0		0.002426	0	10.6765	0.0246	0.0027	0.0096	1.3994	0.0011	0.210001	0.0884592	衰退	3	3	3.9	14.4574	6.40866	0.423945	0	1	0
2010	210500	本溪	辽宁省	0.623	0.65912	0	0		0.009511	0	10.8259	0.0019	0.0003	0.0023	3.65019	0.0002	0.0898	0.0854466	成熟型	3	3	2.5	14.4574	5.97236		0	0	0	0.02321
2011	210500	本溪	辽宁省	0.629	0.706211	0	0		0.015396	0	11.0792	0.0037	0.0007	0.0039	2.83215	0	0.0911	0.0927972	成熟型	3	3	2.3	14.6484	6.54305	0.618714	0	0	0	0.02643
2012	210500	本溪	辽宁省	0.6065	0.723741	0	0		0.013237	0	11.1817	0.0031	0.0007	0.0026	3.68146	0.0002	0.0623	0.0880568	成熟型	3	3	3.1	14.771	6.57135	0.692669	0	1	0	0.02797
2013	210500	本溪	辽宁省	0.5967	0.732723	0	0		0.016017	0	11.2746	0.0025	0.0009	0.002	4.24819	0.0001	0.0626	0.0805391	成熟型	3	3	3.1	14.9141	6.30263	0.516238	0	1	0	0.03166
2014	210500	本溪	辽宁省	0.548	0.739213	0	0		0.015893	0	11.2765	0.0012	0.001	0.0007	4.03947	0.0006	0.0626	0.0832967	成熟型	3	3	2.8	15.0094	5.5164	0.675618	0	1	0	0.032704
2015	210500	本溪	辽宁省	0.5143	0.750245	0	0		0.009441	0	11.2818	0.0011	0.0012	0.003	3.47222	0.0004	0.0602	0.0795463	成熟型	3	3	4.1	15.0964	4.94174	0.520781	0	1	0	0.027643
2016	210500	本溪	辽宁省	0.4346	0.759287	0	0		0.004229	0	10.8461	0.004	0.0026	0.0036	1.09333	0.0004	0.0602	0.085936	成熟型	3	3	4	15.1505	5.78931	0.512468	0	1	0	0.022766
2017	210500	本溪	辽宁省	0.4446	0.766019	0	0		0.003524	0	10.8751	0.0038	0.0033	0.0042	1.21274	0.0004	0.0564	0.0898252	成熟型	3	3	5.1	15.1238	6.24881	0.502935	0	1	0	0.021834
2018	210500	本溪	辽宁省	0.4546	0.77465	0	0		0.0018	0	10.9347	0.0028	0.0023	0.003	1.32695	0.0004	0.0567194	0.0901826	成熟型	3	3	4.8	15.1238	5.91346	0.51109	0	1	0	0.020077
2019	210500	本溪	辽宁省	0.4777	0.785176	0	0		0.001401	0	10.8963	0.0033	0.0015	0.0042	1.39792	0.0005	0.0536561	0.0962277	成熟型	3	3	3.2	15.1505	5.79294	0.516011	0	1	0	0.021043
2020	210500	本溪	辽宁省	0.4728	0.795455	0	0		0.000851	0	10.9487	0.0042	0.0026	0.0059	1.56601	0.0004	0.0553887	0.0962128	成熟型	3	3	5.3	14.152	5.31235	0.506455	0	1	0
2021	210500	本溪	辽宁省	0.4888	0.802691	0	0		0.001922	0	11.0514	0.0064	0.0026	0.0018	1.62181	0.0007	0.0594696	0.0898562	成熟型	3	3	7.1	14.221	4.79433	0.457143	0	1	0
2010	210600	丹东	辽宁省	0.512	0.39685	0	0		0.006668	0	10.3043	0.0031	0.001	0.0018	4.31137	0.0005	0.2967	0.0937919	其他	3	4	1.7	14.8451	5.86598		0	0	0	0.02122
2011	210600	丹东	辽宁省	0.5149	0.610877	0	0		0.007568	0	10.5163	0.0021	0.001	0.0025	3.6292	0.0009	0.2861	0.113107	其他	3	4	1.7	14.9787	6.1264	0.414098	0	0	0	0.0268
2012	210600	丹东	辽宁省	0.5008	0.62604	0	0		0.00701	0	10.6354	0.0028	0.0031	0.0034	3.41372	0.0003	0.2815	0.109087	其他	3	4	1.9	15.1505	7.30897	0.428773	0	1	0	0.02686
2013	210600	丹东	辽宁省	0.4943	0.633811	0	0		0.009815	0	10.7344	0.0033	0.0021	0.0025	3.30551	0.0008	0.2878	0.100662	其他	3	4	2.8	15.2741	5.36205	0.331362	0	1	0	0.0318
2014	210600	丹东	辽宁省	0.4492	0.639424	0	0		0.008036	0	10.6395	0.003	0.0036	0.0039	3.13987	0.0005	0.2861	0.0950881	其他	3	4	1.5	15.3841	5.96493	0.446168	0	1	0	0.02879
2015	210600	丹东	辽宁省	0.4091	0.648967	0	0		0.006962	0	10.6252	0.005	0.0033	0.0047	2.13776	0.0008	0.3237	0.0923507	其他	3	4	1.9	15.4448	5.2571	0.341033	0	1	0	0.025779
2016	210600	丹东	辽宁省	0.3077	0.656788	0	0		0.005832	0	10.3586	0.0052	0.0045	0.006	1.41236	0.001	0.2916	0.0872707	其他	3	4	3.4	15.5019	5.77824	0.336639	0	1	0	0.022992
2017	210600	丹东	辽宁省	0.30665	0.662612	0	0		0.004638	0	10.4219	0.0046	0.004	0.0063	1.46684	0.0011	0.1062	0.0877032	其他	3	4	3.9	15.556	5.83036	0.309838	0	1	0	0.019663
2018	210600	丹东	辽宁省	0.3056	0.670077	0	0		0.004378	0	10.4639	0.0068	0.004	0.008	1.5378	0.0022	0.107619	0.0879005	其他	3	4	4.9	15.6073	4.6811	0.322132	0	1	0	0.017568
2019	210600	丹东	辽宁省	0.25	0.679183	0	0		0.001761	0	10.4061	0.0052	0.0028	0.0079	1.60584	0.0004	0.104462	0.0855122	其他	3	4	4.5	14.9469	4.35782	0.326532	0	1	0	0.018174
2020	210600	丹东	辽宁省	0.2426	0.688073	0	0		0.001391	0	10.4285	0.0086	0.0049	0.0119	1.63416	0.0002	0.226642	0.0899289	其他	3	4	3.7	14.771	5.20671	0.330294	0	1	0
2021	210600	丹东	辽宁省	0.2588	0.694333	0	0		0.001202	0	10.5214	0.0125	0.0018	0.0022	1.79834	0.0004	0.306546	0.0913304	其他	3	4	3.3	14.8802	4.96101	0.353222	0	1	0
2010	210700	锦州	辽宁省	0.4762	0.35355	0	0		0.008798	0	10.2787	0.0031	0.0008	0.0023	3.21446	0.0004	0.2244	0.123363	其他	2	3	1.2	14.9787	5.97896		0	0	0	0.02413
2011	210700	锦州	辽宁省	0.496	0.529397	0	0		0.008342	0	10.4823	0.0024	0.0019	0.002	2.44567	0.0009	0.2239	0.122506	其他	2	3	1.9	15.1238	6.00006	0.384041	0	0	0	0.02686
2012	210700	锦州	辽宁省	0.4959	0.542537	0	0		0.012245	0	10.571	0.0032	0.0029	0.0052	2.64782	0.001	0.2268	0.121174	其他	2	3	1	15.2741	5.99341	0.405846	0	1	0	0.02921
2013	210700	锦州	辽宁省	0.4883	0.549271	0	0		0.011663	0	10.6572	0.0048	0.0015	0.0031	2.70023	0.0018	0.2195	0.115157	其他	2	3	1.7	15.4047	6.39607	0.320126	0	1	0	0.03205
2014	210700	锦州	辽宁省	0.464	0.554136	0	0		0.011197	0	10.7333	0.0032	0.0043	0.0039	2.68916	0.0014	0.2209	0.109702	其他	2	3	2.4	15.5203	5.76541	0.424305	0	1	0	0.032802
2015	210700	锦州	辽宁省	0.4285	0.562406	0	0		0.004203	0	10.668	0.0049	0.0038	0.0061	2.26702	0.0006	0.2163	0.108133	其他	2	3	3	15.6073	5.61761	0.331762	0	1	0	0.0317
2016	210700	锦州	辽宁省	0.342	0.569184	0	0		0.004192	0	10.407	0.01	0.0073	0.0123	1.24752	0.0024	0.2163	0.106834	其他	2	3	2.4	15.6238	5.30919	0.355806	0	1	0	0.029269
2017	210700	锦州	辽宁省	0.3458	0.574231	0	0		0.009958	0	10.522	0.0086	0.0074	0.0134	0.992238	0.0027	0.2222	0.103458	其他	2	3	2.6	15.6561	5.0527	0.326973	0	1	0	0.024139
2018	210700	锦州	辽宁省	0.3496	0.5807	0	0		0.005265	0	10.6134	0.0153	0.0077	0.015	1.01356	0.0021	0.222248	0.100014	其他	2	3	3.7	15.6561	5.07956		0	1	0	0.022571
2019	210700	锦州	辽宁省	0.2602	0.588591	0	0		0.013719	0	10.5319	0.0104	0.0042	0.0095	1.11793	0.0019	0.213303	0.101443	其他	2	3	4.8	15.7324	4.91558	0.32421	0	1	0	0.022296
2020	210700	锦州	辽宁省	0.2509	0.596296	0	0		0.003161	0	10.5459	0.0103	0.0039	0.0158	1.16834	0.0015	0.212592	0.103459	其他	2	3	3.5	14.9787	5.8638	0.29399	0	1	0
2021	210700	锦州	辽宁省	0.2578	0.601721	0	0		0.004742	0	10.5518	0.0172	0.0035	0.005	1.24478	0.0021	0.239381	0.101366	其他	2	3	4.8	15.0964	5.58784	0.274682	0	1	0
2010	210800	营口	辽宁省	0.5533	0.40425	0	0		0.014375	0	10.6257	0.0033	0.0017	0.0038	6.79844	0.0003	0.5193	0.103469	其他	3	3	3.4	14.7318	6.2365		0	0	0	0.01962
2011	210800	营口	辽宁省	0.5502	0.594412	0	0		0.016646	0	10.8387	0.0042	0.0021	0.0029	5.97028	0.0005	0.528	0.10625	其他	3	3	3.4	14.8802	6.2354	0.258597	0	0	0	0.02663
2012	210800	营口	辽宁省	0.535	0.609167	0	0		0.01595	0	10.9946	0.003	0.0027	0.0051	6.15483	0.0008	0.5359	0.104112	其他	3	3	1.7	15.0393	5.68804	0.477093	0	1	0	0.02799
2013	210800	营口	辽宁省	0.5272	0.616728	0	0		0.015159	0	11.0747	0.0065	0.0024	0.0054	6.31398	0.0004	0.5459	0.0989845	其他	3	3	1.6	15.1765	4.07873	0.29645	0	1	1	0.02912
2014	210800	营口	辽宁省	0.5025	0.62219	0	0		0.004862	0	11.0712	0.0054	0.0027	0.0049	5.8937	0.0008	0.5459	0.0981775	其他	3	3	2.3	15.2971	4.14437	0.50391	0	1	1	0.027236
2015	210800	营口	辽宁省	0.4805	0.631476	0	0		0.004994	0	11.0742	0.0045	0.0035	0.0043	4.32072	0.001	0.5149	0.0968199	其他	3	3	2.9	15.3631	2.98545	0.305877	0	1	1	0.024448
2016	210800	营口	辽宁省	0.4077	0.639086	0	0		0.001854	0	10.8502	0.0066	0.0056	0.0083	2.49141	0.0015	0.1675	0.0907023	其他	3	3	4.5	15.425	4.90406	0.297514	0	1	1	0.02566
2017	210800	营口	辽宁省	0.42575	0.644752	0	0		0.002213	0	10.9346	0.0082	0.0101	0.0104	2.4849	0.001	0.1576	0.0912657	其他	3	3	4	15.4832	4.57825	0.319838	0	1	1	0.025185
2018	210800	营口	辽宁省	0.4438	0.652017	0	0		0.001827	0	10.9363	0.0097	0.0047	0.0176	2.61884	0.0008	0.165871	0.0909023	其他	3	3	3.7	15.5734	4.00448	0.348706	0	1	1	0.022952
2019	210800	营口	辽宁省	0.4527	0.660877	0	0		0.004376	0	10.9389	0.0107	0.0031	0.0144	2.71664	0.0005	0.168007	0.0926261	其他	3	3	3.3	15.6561	5.0463	0.378955	0	1	1	0.021509
2020	210800	营口	辽宁省	0.4408	0.669528	0	0		0.002849	0	10.9459	0.0151	0.0045	0.0171	2.96684	0.0013	0.169865	0.10018	其他	3	3	3.1	15.2018	5.58837	0.408106	0	1	1
2021	210800	营口	辽宁省	0.4526	0.675619	0	0		0.003026	0	11.0248	0.021	0.0022	0.0062	2.89785	0.0017	0.175197	0.101877	其他	3	3	3.6	15.3196	5.91016	0.406299	0	1	1
2010	210900	阜新	辽宁省	0.4182	0.38565	0	0		0.00242	0	9.94689	0.0015	0.0004	0.0009	2.53394	0.0002	0.1741	0.109578	衰退	3	4	2.6	14.221	5.43405		0	0	0	0.01754
2011	210900	阜新	辽宁省	0.4445	0.548827	0	0		0.006766	0	10.1261	0.0015	0.0008	0.0015	2.44664	0.0002	0.1747	0.102852	衰退	3	4	2.9	14.4033	6.03082	0.427749	0	0	0	0.01957
2012	210900	阜新	辽宁省	0.4568	0.56245	0	0		0.007978	0	10.2829	0.0013	0.0011	0.0016	2.99582	0.0002	0.1743	0.099011	衰退	3	4	1.8	14.5087	5.98553	0.440849	0	1	0	0.02166
2013	210900	阜新	辽宁省	0.4633	0.569431	0	0		0.007475	0	10.3873	0.0016	0.0025	0.002	3.15542	0.0005	0.1747	0.0954935	衰退	3	4	2.3	14.6484	5.92123	0.291146	0	1	0	0.0227
2014	210900	阜新	辽宁省	0.4469	0.574474	0	0		0.002407	0	10.3715	0.002	0.0027	0.0021	3.45026	0.0006	0.1747	0.0927838	衰退	3	4	2.8	14.771	5.14665	0.459751	0	1	0	0.02146
2015	210900	阜新	辽宁省	0.3821	0.583048	0	0		0.003053	0	10.2388	0.0026	0.004	0.002	1.88391	0.0007	0.1741	0.0896892	衰退	3	4	3	14.8088	5.20955	0.299497	0	1	0	0.019256
2016	210900	阜新	辽宁省	0.2717	0.590074	0	0		0.002197	0	9.98528	0.0024	0.0043	0.0032	1.25463	0.0014	0.1723	0.0996252	衰退	3	4	3.8	14.8451	4.44652	0.293361	0	1	0	0.015244
2017	210900	阜新	辽宁省	0.27375	0.595306	0	0		0.001871	0	9.99968	0.0028	0.0051	0.0032	1.13319	0.0019	0.1694	0.100172	衰退	3	4	4.7	14.8802	4.0416	0.301695	0	1	0	0.015162
2018	210900	阜新	辽宁省	0.2758	0.602013	0	0		0.001254	0	10.0992	0.0028	0.0071	0.0042	1.2	0.0013	0.169509	0.0951919	衰退	3	4	4.1	14.9141	4.00306	0.304037	0	1	0	0.015604
2019	210900	阜新	辽宁省	0.2653	0.610194	0	0		0.001497	0	10.1914	0.0027	0.0088	0.0072	1.27382	0.0011	0.169509	0.0986592	衰退	3	4	4.3	15.0094	4.66356	0.307461	0	1	0	0.01447
2020	210900	阜新	辽宁省	0.2574	0.618182	0	0		0.002334	0	10.2418	0.0082	0.0052	0.0098	1.15512	0.0016	0.173616	0.103017	衰退	3	4	3.5	14.4033	5.00925	0.305904	0	1	0
2021	210900	阜新	辽宁省	0.2679	0.623806	0	0		0.002103	0	10.3262	0.0131	0.0063	0.0046	1.22642	0.0018	0.163192	0.102062	衰退	3	4	5	14.604	5.33068	0.311494	0	1	0
2010	211000	辽阳	辽宁省	0.6325	0.41603	0	0		0.014625	0	10.5919	0.0018	0.0009	0.0012	4.79342	0	0.1253	0.0961803	其他	3	4	2.2	14.5574	6.70396		0	0	0	0.01661
2011	211000	辽阳	辽宁省	0.6315	0.593722	0	0		0.015416	0	10.7954	0.0014	0.0016	0.0013	3.53618	0.0001	0.1242	0.108647	其他	3	4	2.2	14.7318	7.13591	0.437633	0	0	0	0.01763
2012	211000	辽阳	辽宁省	0.6318	0.608459	0	0		0.014464	0	10.9235	0.0011	0.0004	0.0012	3.88796	0.0003	0.1083	0.109537	其他	3	4	1.7	14.8451	6.99687	0.453141	0	1	0	0.01796
2013	211000	辽阳	辽宁省	0.6294	0.616011	0	0		0.01283	0	11.0205	0.0018	0.0012	0.0016	3.69444	0.0005	0.1104	0.106006	其他	3	4	3	14.9787	6.36643	0.325806	0	1	0	0.01989
2014	211000	辽阳	辽宁省	0.5807	0.621467	0	0		0.013546	0	10.9257	0.0027	0.0012	0.0028	3.36854	0.0001	0.1098	0.0918738	其他	3	4	4	15.0964	5.85177	0.473905	0	1	0	0.018539
2015	211000	辽阳	辽宁省	0.5527	0.630742	0	0		0.006071	0	10.9307	0.002	0.0008	0.0022	2.40223	0.0006	0.1075	0.0948134	其他	3	4	3.4	15.1765	5.86233	0.338436	0	1	0	0.017352
2016	211000	辽阳	辽宁省	0.3996	0.638343	0	0		0.004317	0	10.5022	0.0023	0.0021	0.0036	1.2486	0.0006	0.1078	0.0824076	其他	3	4	4.3	14.9787	5.09025	0.341791	0	1	0	0.015776
2017	211000	辽阳	辽宁省	0.4532	0.644003	0	0		0.003302	0	10.6703	0.0036	0.0015	0.0041	1.09915	0.0002	0.109	0.0829535	其他	3	4	3.5	14.8802	4.67338	0.323051	0	1	0	0.016883
2018	211000	辽阳	辽宁省	0.5068	0.651259	0	0		0.003514	0	10.8118	0.0041	0.0026	0.0076	1.19156	0	0.10489	0.0833615	其他	3	4	3.7	14.9141	5.62057	0.342559	0	1	0	0.016776
2019	211000	辽阳	辽宁省	0.4735	0.660109	0	0		0.003055	0	10.7704	0.005	0.0018	0.0078	1.29587	0.0002	0.105673	0.086305	其他	3	4	3.6	14.9787	5.56362	0.367032	0	1	0	0.016163
2020	211000	辽阳	辽宁省	0.4487	0.66875	0	0		0.004551	0	10.7934	0.0081	0.0022	0.0105	1.43768	0.0001	0.105247	0.0839333	其他	3	4	4.4	14.7318	4.22641	0.381827	0	1	0
2021	211000	辽阳	辽宁省	0.4477	0.674834	0	0		0.00602	0	10.8239	0.0122	0.0015	0.003	1.56451	0.0004	0.105508	0.0850099	其他	3	4	3.7	14.8802	4.8106	0.350157	0	1	0
2010	211100	盘锦	辽宁省	0.6655	0.47982	0	0		0.008786	0	11.1092	0.0076	0.0007	0.0019	5.08438	0.0003	0.246	0.113818	再生	3	3	2.4	14.4574	6.62419		0	0	0	0.04937
2011	211100	盘锦	辽宁省	0.6806	0.731933	0	0		0.010016	0	11.3367	0.0021	0.0008	0.002	3.87195	0.0004	0.2606	0.115603	再生	3	3	2.8	14.604	6.23803	0.748644	0	0	0	0.0474
2012	211100	盘锦	辽宁省	0.6776	0.750102	0	0		0.010289	0	11.4422	0.0018	0.0014	0.003	3.86646	0.0001	0.2624	0.115673	再生	3	3	2.2	14.7318	6.07159	0.83859	0	1	0	0.04689
2013	211100	盘锦	辽宁省	0.6745	0.759411	0	0		0.010673	0	11.5948	0.0032	0.0011	0.0039	4.13954	0.0004	0.2598	0.11377	再生	3	3	1.8	14.8802	5.90475	0.386823	0	1	0	0.04982
2014	211100	盘锦	辽宁省	0.567	0.766137	0	0		0.009948	0	11.5191	0.005	0.0022	0.0042	3.92415	0.0002	0.2658	0.112969	再生	3	3	2.8	14.9787	6.24709	0.87152	0	1	0	0.048322
2015	211100	盘锦	辽宁省	0.5348	0.777572	0	0		0.007019	0	11.5168	0.0049	0.0038	0.0053	3.83784	0.0003	0.2748	0.1115	再生	3	3	3.3	15.0683	4.62213	0.405881	0	1	0	0.046443
2016	211100	盘锦	辽宁省	0.4552	0.786943	0	0		0.006977	0	11.2498	0.0047	0.0069	0.0071	2.65181	0.0011	0.1411	0.112886	再生	3	3	6.2	15.1238	5.32967	0.408591	0	1	0	0.04421
2017	211100	盘锦	辽宁省	0.48085	0.79392	0	0		0.00508	0	11.349	0.0068	0.0093	0.0117	1.92901	0.003	0.4285	0.113258	再生	3	3	2.9	15.1765	5.82797	0.421877	0	1	0	0.041689
2018	211100	盘锦	辽宁省	0.5065	0.802865	0	0		0.003109	0	11.4337	0.0127	0.0103	0.0096	2.06313	0.0035	0.341421	0.113166	再生	3	3	5.8	15.2506	6.17302	0.437062	0	1	0	0.041337
2019	211100	盘锦	辽宁省	0.5362	0.813775	0	0		0.002488	0	11.5129	0.0067	0.0075	0.0116	2.2	0.0014	0.28883	0.113925	再生	3	3	7.2	15.3196	4.06684	0.453358	0	1	0	0.03982
2020	211100	盘锦	辽宁省	0.5491	0.824427	0	0		0.008249	0	11.5183	0.0142	0.0059	0.0192	2.35112	0.0021	0.287639	0.10717	再生	3	3	4.1	15.0683	5.46533	0.468307	0	1	0
2021	211100	盘锦	辽宁省	0.5286	0.831928	0	0		0.00906	0	11.5924	0.0195	0.0045	0.0046	2.42073	0.0038	0.288289	0.107785	再生	3	3	5.2	15.1505	5.9101	0.422878	0	1	0
2010	211200	铁岭	辽宁省	0.5277	0.31105	0	0		0.013331	0	10.1846	0.0022	0.0006	0.0032	6.79987	0.0002	0.2221	0.112334	其他	3	4	2.4	14.6484	4.16623		0	0	0	0.02213
2011	211200	铁岭	辽宁省	0.5266	0.492398	0	0		0.018425	0	10.2589	0.0028	0.0009	0.0014	5.5592	0.0003	0.222	0.0978508	其他	3	4	2.4	14.8088	4.19389	0.335921	0	0	0	0.02311
2012	211200	铁岭	辽宁省	0.518	0.50462	0	0		0.018536	0	10.3868	0.0023	0.0013	0.0023	5.28127	0.0005	0.2218	0.0956416	其他	3	4	1.7	14.9469	4.39656	0.24669	0	1	0	0.02301
2013	211200	铁岭	辽宁省	0.506	0.510883	0	0		0.01561	0	10.408	0.0024	0.0019	0.0025	4.30937	0.0002	0.2216	0.0906572	其他	3	4	2.5	15.0683	5.97439	0.189798	0	1	0	0.02816
2014	211200	铁岭	辽宁省	0.4169	0.515408	0	0		0.013557	0	10.2684	0.0035	0.0009	0.0035	2.0894	0.0002	0.2216	0.0719623	其他	3	4	2.8	15.1765	5.28597	0.0880315	0	1	0	0.025357
2015	211200	铁岭	辽宁省	0.3179	0.5231	0	0		0.005005	0	10.1119	0.0029	0.0021	0.0031	1.09188	0.0002	0.2215	0.0841248	其他	3	4	2.7	15.2265	5.43665	0.193593	0	1	0	0.024477
2016	211200	铁岭	辽宁省	0.3252	0.529404	0	0		0.004136	0	9.88701	0.0035	0.0025	0.0044	0.800267	0.0007	0.2088	0.082964	其他	3	4	4.2	15.2741	4.62972	0.219656	0	1	0	0.02283
2017	211200	铁岭	辽宁省	0.32185	0.534098	0	0		0.004179	0	9.9079	0.0032	0.0023	0.0055	0.776302	0.0007	0.2012	0.077697	其他	3	4	2.5	15.2971	5.1027	0.209154	0	1	0	0.022244
2018	211200	铁岭	辽宁省	0.3185	0.540116	0	0		0.00373	0	9.96468	0.0063	0.0015	0.0067	0.829904	0.0001	0.201342	0.0814376	其他	3	4	5.4	15.3416	3.39674	0.192587	0	1	0	0.018916
2019	211200	铁岭	辽宁省	0.2798	0.547455	0	0		0.003869	0	10.0047	0.0048	0.0006	0.0059	0.881743	0.0001	0.179337	0.0782154	其他	3	4	4	15.2971	4.57762	0.19731	0	1	0	0.019396
2020	211200	铁岭	辽宁省	0.267	0.554622	0	0		0.003846	0	10.049	0.006	0.003	0.0082	1.04451	0.0002	0.179545	0.0812804	其他	3	4	4.4	14.3461	4.13983	0.20924	0	1	0
2021	211200	铁岭	辽宁省	0.2835	0.559668	0	0		0.003547	0	10.1452	0.0095	0.0013	0.0026	1.17085	0.0002	0.201972	0.0807319	其他	3	4	5.3	14.4574	3.91452	0.189207	0	1	0
2010	211300	朝阳	辽宁省	0.5066	0.25	0	0		0.006538	0	9.98404	0.0013	0.0017	0.0012	4.01366	0	0.0998	0.132406	其他	3	4	2.8	14.604	4.91923		0	0	0	0.024
2011	211300	朝阳	辽宁省	0.5125	0.445451	0	0		0.010632	0	10.0755	0.0017	0.0008	0.002	1.8915	0.0006	0.1023	0.116224	其他	3	4	2.5	14.7318	4.71105	0.130397	0	0	0	0.02648
2012	211300	朝阳	辽宁省	0.4949	0.456508	0	0		0.010015	0	10.204	0.0023	0.0014	0.003	2.11392	0.0009	0.1026	0.0930904	其他	3	4	2.2	14.8802	5.29649	0.290709	0	1	0	0.03093
2013	211300	朝阳	辽宁省	0.4986	0.462174	0	0		0.007203	0	10.2906	0.0035	0.0011	0.0016	2.40648	0.0004	0.107	0.0885573	其他	3	4	3.1	15.0393	4.71003	0.132645	0	1	0	0.03042
2014	211300	朝阳	辽宁省	0.4257	0.466267	0	0		0.00754	0	10.2773	0.0011	0.0019	0.003	2.07868	0.0005	0.1113	0.086515	其他	3	4	2.7	15.1505	5.50241	0.301532	0	1	0	0.030275
2015	211300	朝阳	辽宁省	0.3037	0.473226	0	0		0.002707	0	10.124	0.0046	0.0021	0.0039	1.30537	0.0004	0.1022	0.103899	其他	3	4	2.9	15.2741	5.69591	0.13554	0	1	0	0.026673
2016	211300	朝阳	辽宁省	0.2454	0.478929	0	0		0.001529	0	9.95742	0.0044	0.0028	0.0058	0.703606	0.0008	0.1114	0.10419	其他	3	4	4	15.3196	4.66589	0.132689	0	1	0	0.02434
2017	211300	朝阳	辽宁省	0.26465	0.483175	0	0		0.001651	0	10.0251	0.0039	0.0018	0.0055	0.736999	0.0009	0.0944	0.102643	其他	3	4	3.8	15.3196	4.14169	0.13105	0	1	0	0.023091
2018	211300	朝阳	辽宁省	0.2839	0.488619	0	0		0.001521	0	10.115	0.0059	0.0022	0.0051	0.785948	0.0007	0.103596	0.102898	其他	3	4	4.8	15.3841	3.42047	0.131302	0	1	0	0.021841
2019	211300	朝阳	辽宁省	0.2942	0.495259	0	0		0.001342	0	10.1299	0.0034	0.0019	0.0085	0.809197	0.0001	0.0914561	0.101248	其他	3	4	3.8	15.4642	3.32432	0.133592	0	1	0	0.022332
2020	211300	朝阳	辽宁省	0.2785	0.501742	0	0		0.001273	0	10.1884	0.0105	0.0048	0.0157	0.976126	0.0004	0.0915789	0.10282	其他	3	4	3.5	14.8088	3.83898	0.152297	0	1	0
2021	211300	朝阳	辽宁省	0.291	0.506307	0	0		0.001632	0	10.2735	0.0152	0.0028	0.0023	1.13685	0.0003	0.0758772	0.100748	其他	3	4	4.5	14.9141	4.20974	0.161794	0	1	0
2010	211400	葫芦岛	辽宁省	0.4648	0.30802	0	0		0.008555	0	9.91354	0.0022	0.0015	0.0013	2.17267	0.0002	0.0803	0.120402	再生	3	4	2.9	14.6484	5.7259		0	0	0	0.02263
2011	211400	葫芦岛	辽宁省	0.48	0.48592	0	0		0.011238	0	10.0479	0.0012	0.0018	0.0014	1.20867	0.0013	0.0783	0.110769	再生	3	4	2.2	12.521	5.94422	0.313052	0	0	0	0.02222
2012	211400	葫芦岛	辽宁省	0.4767	0.497981	0	0		0.012088	0	10.1548	0.0017	0.0023	0.0021	1.16429	0.0006	0.0796	0.109302	再生	3	4	1.7	14.9787	4.26095	0.323571	0	1	0	0.02042
2013	211400	葫芦岛	辽宁省	0.469	0.504162	0	0		0.013218	0	10.2352	0.0026	0.0022	0.0023	1.17185	0.0009	0.0793	0.10486	再生	3	4	1.9	15.0964	3.67342	0.205716	0	1	0	0.02719
2014	211400	葫芦岛	辽宁省	0.443	0.508627	0	0		0.013529	0	10.1523	0.0029	0.0018	0.0021	1.21482	0.0005	0.0874	0.0995012	再生	3	4	2.7	15.2018	5.24023	0.337727	0	1	0	0.026465
2015	211400	葫芦岛	辽宁省	0.4114	0.516218	0	0		0.003801	0	10.1544	0.0022	0.002	0.0028	1.04248	0.0008	0.0883	0.102426	再生	3	4	2.6	15.2971	5.08125	0.189976	0	1	0	0.024796
2016	211400	葫芦岛	辽宁省	0.3476	0.522439	0	0		0.001385	0	10.0507	0.0024	0.0015	0.0031	0.752228	0.0006	0.0896	0.103203	再生	3	4	4.9	15.3631	4.41571	0.189647	0	1	0	0.021686
2017	211400	葫芦岛	辽宁省	0.3852	0.527072	0	0		0.001429	0	10.1656	0.0026	0.005	0.0042	0.848375	0.0004	0.1633	0.096656	再生	3	4	1.4	15.425	3.1204	0.211132	0	1	0	0.02015
2018	211400	葫芦岛	辽宁省	0.4228	0.53301	0	0		0.005169	0	10.2855	0.0055	0.005	0.0068	0.842981	0.0002	0.164207	0.0968412	再生	3	4	5.4	15.4448	0.935153	0.21159	0	1	0	0.018665
2019	211400	葫芦岛	辽宁省	0.3745	0.540253	0	0		0.001394	0	10.2877	0.0046	0.0047	0.0066	0.939086	0.0003	0.144138	0.0976998	再生	3	4	2.8	15.5383	1.82381	0.212196	0	1	0	0.017359
2020	211400	葫芦岛	辽宁省	0.3377	0.547325	0	0		0.000577	0	10.2495	0.0075	0.0066	0.0059	0.987518	0.0007	0.141798	0.0957485	再生	3	4	2.9	14.8451		0.215697	0	1	0
2021	211400	葫芦岛	辽宁省	0.367	0.552304	0	0		0.001685	0	10.3401	0.0067	0.0018	0.0025	1.07222	0.0012	0.13307	0.0965682	再生	3	4	4.5	14.8802	4.21915	0.21722	0	1	0
2010	220100	长春	吉林省	0.5166	0.45207	1	0	2014	0.009197	0	10.6817	0.0212	0.0197	0.0192	2.11957	0.0076	0.7347	0.155211	其他	1	2	2.3	16.3805	7.56003		0	0	0	0.09281
2011	220100	长春	吉林省	0.5228	0.562508	1	0	2014	0.008481	0	10.561	0.0214	0.0188	0.0176	0.998794	0.0088	0.7819	0.11017	其他	1	2	3.6	16.5236	7.57531	0.385228	0	0	0	0.09495
2012	220100	长春	吉林省	0.5143	0.574385	1	0	2014	0.007828	0	10.6888	0.0162	0.0277	0.0217	1.05363	0.0147	0.8034	0.110398	其他	1	2	1.8	16.6487	7.82453	0.393029	0	0	0	0.09998
2013	220100	长春	吉林省	0.5314	0.587161	1	0	2014	0.012512	0	10.8053	0.0249	0.0307	0.022	1.09307	0.0143	0.7676	0.11067	其他	1	2	2.2	16.8112	7.91974	0.159089	0	0	0	0.1262
2014	220100	长春	吉林省	0.5267	0.598522	1	1	2014	0.010307	1	10.8734	0.0282	0.034	0.0278	1.12673	0.0099	0.7605	0.110839	其他	1	2	2.1	16.9065	7.38239	0.405432	0	0	0	0.12684
2015	220100	长春	吉林省	0.5011	0.60718	1	1	2014	0.011685	1	10.9215	0.0402	0.0426	0.045	1.34856	0.015	0.7693	0.112784	其他	1	2	2.9	16.9936	7.63205	0.162512	0	0	0	0.12606
2016	220100	长春	吉林省	0.494	0.618882	1	1	2014	0.012391	1	11.0262	0.044	0.0628	0.0578	1.61961	0.0193	0.1921	0.116207	其他	1	2	4.1	17.1114	8.08842	0.165473	0	0	0	0.125876
2017	220100	长春	吉林省	0.4917	0.628927	1	1	2014	0.015475	1	11.1376	0.0536	0.103	0.0822	1.70836	0.0249	0.2179	0.117411	其他	1	2	3.7	17.1828	7.52909	0.168104	0	0	0	0.125426
2018	220100	长春	吉林省	0.4894	0.641257	1	1	2014	0.013679	1	11.2414	0.0849	0.1259	0.0885	1.72772	0.0251	0.133161	0.123561	其他	1	2	3.4	17.2167	7.46006	0.171054	0	0	0	0.118406
2019	220100	长春	吉林省	0.4227	0.649396	1	1	2014	0.012544	1	11.0569	0.0653	0.0865	0.0853	1.09033	0.0181	0.134859	0.127709	其他	1	2	4.1	17.2495	7.26935		0	0	0	0.118271
2020	220100	长春	吉林省	0.4155	0.659316	1	1	2014	0.016863	1	11.1954	0.0903	0.0922	0.0968	1.339	0.0256	0.138031	0.134896	其他	1	2	4.6	16.8112	7.5787		0	0	0
2021	220100	长春	吉林省	0.4169	0.6683	1	1	2014	0.019465	1	11.2661	0.1098	0.073	0.0335	1.45479	0.0406	0.142063	0.14732	其他	1	2	2	16.9065	7.8152	0.21712	0	0	0
2010	220200	吉林	吉林省	0.4976	0.48704	1	0	2014	0.011412	0	10.6326	0.0042	0.0047	0.004	2.71129	0.0011	0.1234	0.119057	成熟型	2	3	1.4	15.7324	6.26752		0	0	0	0.03325
2011	220200	吉林	吉林省	0.5057	0.540882	1	0	2014	0.009927	0	10.8945	0.0048	0.0047	0.0044	2.70125	0.0017	0.1232	0.126679	成熟型	2	3	1.4	15.8949	5.56327	0.227724	0	0	0	0.0384
2012	220200	吉林	吉林省	0.4969	0.552302	1	0	2014	0.012036	0	10.9915	0.0043	0.0048	0.0046	2.77283	0.002	0.1232	0.126592	成熟型	2	3	1.6	16.0562	5.19041	0.584137	0	1	0	0.03908
2013	220200	吉林	吉林省	0.489	0.564587	1	0	2014	0.013434	0	11.0827	0.0057	0.0065	0.0049	2.74394	0.0018	0.2558	0.121276	成熟型	2	3	3.6	16.2134	5.75037	0.236235	0	1	0	0.0443
2014	220200	吉林	吉林省	0.4695	0.575511	1	1	2014	0.017155	1	11.0124	0.0058	0.0098	0.0066	2.62952	0.0028	0.2559	0.110249	成熟型	2	3	2.4	16.3004	5.83612	0.597344	0	1	0	0.0432
2015	220200	吉林	吉林省	0.4542	0.583837	1	1	2014	0.009405	1	11.0235	0.0077	0.0109	0.0079	2.74046	0.0025	0.2559	0.109151	成熟型	2	3	0.7	16.3805	6.18942	0.24171	0	1	0	0.040021
2016	220200	吉林	吉林省	0.4302	0.595088	1	1	2014	0.007156	1	11.0821	0.0077	0.0148	0.0081	2.76095	0.0042	0.2558	0.110234	成熟型	2	3	3.5	16.4546	6.10546	0.246664	0	1	0	0.039025
2017	220200	吉林	吉林省	0.38775	0.604747	1	1	2014	0.00994	1	11.0148	0.0059	0.0165	0.0093	2.84273	0.0042	0.2544	0.111616	成熟型	2	3	3.2	16.5236	5.57345	0.250031	0	1	0	0.037229
2018	220200	吉林	吉林省	0.3453	0.616604	1	1	2014	0.004902	1	10.9871	0.0093	0.0195	0.0101	2.89353	0.0054	0.254456	0.114118	成熟型	2	3	4.9	16.4546	5.89697	0.254263	0	1	0	0.034181
2019	220200	吉林	吉林省	0.3601	0.62443	1	1	2014	0.004186	1	10.5497	0.0071	0.0158	0.0113	1.15315	0.0059	0.254556	0.117981	成熟型	2	3	6.5	16.4546	4.33685	0.224263	0	1	0	0.035911
2020	220200	吉林	吉林省	0.3517	0.635359	1	1	2014	0.002755	1	10.6357	0.014	0.0147	0.0158	1.17846	0.0044	0.254556	0.118228	成熟型	2	3	5.3	15.3841	3.79569	0.228523	0	1	0
2021	220200	吉林	吉林省	0.3645	0.6412	1	1	2014	0.004071	1	10.7167	0.0184	0.0098	0.0069	1.24038	0.0063	0.254556	0.118869	成熟型	2	3	3.6	15.4832	5.07539	0.236132	0	1	0
2010	220300	四平	吉林省	0.4275	0.37137	0	0		0.003417	0	10.0413	0.0009	0.0011	0.0017	1.63925	0.0005	0.0764	0.113906	其他	2	4	2.8	14.8802	4.05254		0	0	0	0.02114
2011	220300	四平	吉林省	0.4515	0.440338	0	0		0.003534	0	10.7798	0.002	0.0018	0.0013	2.48039	0.0001	0.7802	0.175683	其他	2	4	2	15.0393	5.96976	0.268292	0	0	0	0.02088
2012	220300	四平	吉林省	0.4575	0.449635	0	0		0.003234	0	10.9052	0.0009	0.0028	0.0012	2.48539	0.0003	0.7167	0.182102	其他	2	4	2	15.1765	4.69821	0.669006	0	0	0	0.02049
2013	220300	四平	吉林省	0.4649	0.459637	0	0		0.003956	0	11.0035	0.0019	0.0024	0.0016	2.5184	0.001	0.6796	0.178499	其他	2	4	2.8	15.3196	3.63277	0.281935	0	0	1	0.02182
2014	220300	四平	吉林省	0.462	0.46853	0	0		0.004926	0	11.0132	0.0018	0.0024	0.0024	2.48749	0.001	0.7094	0.171207	其他	2	4	2.3	15.425	3.91857	0.684628	0	0	1	0.02178
2015	220300	四平	吉林省	0.4334	0.475308	0	0		0.002636	0	11.0243	0.0019	0.0018	0.0016	2.88329	0.0008	0.7551	0.175474	其他	2	4	0.8	15.5203	4.14565	0.287873	0	0	1	0.019813
2016	220300	四平	吉林省	0.3924	0.484468	0	0		0.001538	0	11.042	0.0025	0.0018	0.0033	3.11183	0.0016	0.5618	0.124383	其他	2	4	3.6	15.6238	6.16297	0.293026	0	0	1	0.019244
2017	220300	四平	吉林省	0.33565	0.492331	0	0		0.002319	0	10.9711	0.0033	0.0055	0.0047	3.17821	0.0013	0.5762	0.125986	其他	2	4	1.8	15.6873	6.29198	0.297783	0	0	1	0.018302
2018	220300	四平	吉林省	0.2789	0.501984	0	0		0.001799	0	10.8307	0.0038	0.0072	0.004	3.21575	0.0011	0.500889	0.187189	其他	2	4	3.6	15.5905	5.36295	0.302811	0	0	1	0.016339
2019	220300	四平	吉林省	0.2081	0.508355	0	0		0.001056	0	10.684	0.0024	0.0023	0.0041	1.80618	0.0003	0.490306	0.18564	其他	2	4	2.5	15.6073	4.89979	0.141711	0	0	1	0.017717
2020	220300	四平	吉林省	0.1954	0.519337	0	0		0.000986	0	10.2879	0.005	0.0034	0.0049	0.942246	0.0004	0.458979	0.184509	其他	2	4	0.8	14.3461	5.78684	0.147515	0	0	1
2021	220300	四平	吉林省	0.204	0.5199	0	0		0.000888	0	10.3442	0.0052	0.0012	0.0017	1.02271	0.0014	0.455592	0.12674	其他	2	4	7.1	14.4574	5.87126	0.155215	0	0	1
2010	220400	辽源	吉林省	0.5618	0.45228	0	0		0.004737	0	10.4081	0.0012	0.0001	0.0006	2.83591	0.0001	0.1126	0.0966478	衰退	3	5	1.3	13.9108	4.68581		0	0	0	0.00883
2011	220400	辽源	吉林省	0.5828	0.492856	0	0		0.005998	0	10.7015	0.0004	0.0003	0.0005	2.78099	0	1.0747	0.101294	衰退	3	5	2.1	14.0779	5.62223	0.231119	0	0	0	0.00908
2012	220400	辽源	吉林省	0.5897	0.503262	0	0		0.005573	0	10.9103	0.0005	0.0006	0.0006	2.72793	0.0003	1.09	0.100294	衰退	3	5	2.8	14.221	6.11786	0.545916	0	0	1	0.00909
2013	220400	辽源	吉林省	0.5915	0.514457	0	0		0.005579	0	11.0591	0.0005	0.001	0.0002	2.84029	0.0001	1.1015	0.0974033	衰退	3	5	4.2	14.3461	5.64301	0.239121	0	0	1	0.01367
2014	220400	辽源	吉林省	0.5845	0.524411	0	0		0.007705	0	11.0545	0.0004	0.0002	0.0005	2.79483	0.0001	1.0335	0.0951976	衰退	3	5	2.8	14.4574	5.23993	0.559934	0	0	1	0.013021
2015	220400	辽源	吉林省	0.5743	0.531997	0	0		0.007142	0	11.1219	0.0008	0.0007	0.001	2.92782	0.0005	1.0533	0.0945938	衰退	3	5	2.7	14.5574	5.70846	0.244609	0	0	1	0.012753
2016	220400	辽源	吉林省	0.5719	0.54225	0	0		0.003179	0	11.193	0.0007	0.0002	0.001	2.96143	0.0005	1.0533	0.0997653	衰退	3	5	3.5	14.6484	6.25703	0.248992	0	0	1	0.01271
2017	220400	辽源	吉林省	0.52935	0.551051	0	0		0.003091	0	11.0994	0.0013	0.0007	0.0014	2.92314	0	1.0268	0.100875	衰退	3	5	3.4	14.691	5.32035	0.253025	0	0	1	0.013192
2018	220400	辽源	吉林省	0.4868	0.561855	0	0		0.00283	0	11.0092	0.0009	0.0016	0.0013	2.96296	0.0004	1.06501	0.0933221	衰退	3	5	4.1	14.691	5.45745	0.257316	0	0	1	0.008904
2019	220400	辽源	吉林省	0.2941	0.568986	0	0		0.002039	0	10.6103	0.0005	0.0001	0.0005	0.9099	0.0001	0.932181	0.0960583	衰退	3	5	4.8	14.7318	6.92812	0.206077	0	0	1	0.008737
2020	220400	辽源	吉林省	0.2814	0.58	0	0		0.001406	0	10.6762	0.0003	0.0006	0.0015	1.04754	0	0.864025	0.0991831	衰退	3	5	5.5	13.9108	6.73415	0.200656	0	0	1
2021	220400	辽源	吉林省	0.2937	0.5832	0	0		0.00194	0	10.7575	0.0017	0.0002	0.0001	1.15412	0	0.775714	0.0909856	衰退	3	5	4.2	13.9978	6.26654	0.197572	0	0	1
2010	220500	通化	吉林省	0.5212	0.4809	0	0		0.016274	0	10.2334	0.0012	0.0006	0.0003	2.66702	0	0.0616	0.112016	再生	3	4	1.6	14.7318	5.7367		0	0	0	0.01987
2011	220500	通化	吉林省	0.5231	0.517211	0	0		0.017488	0	10.8838	0.0004	0.001	0.0006	3.4035	0.0005	0.6484	0.172381	再生	3	4	4.1	14.8802	5.68107	0.761168	0	0	0	0.021
2012	220500	通化	吉林省	0.53	0.528132	0	0		0.022756	0	11.0144	0.0008	0.0012	0.0015	3.67226	0.0001	0.7218	0.171237	再生	3	4	3.1	15.0393	4.74802	0.789538	0	0	0	0.02152
2013	220500	通化	吉林省	0.5419	0.53988	0	0		0.036553	0	11.1535	0.0019	0.0016	0.0011	3.8534	0.001	0.7337	0.16557	再生	3	4	4.5	15.1765	3.47632	0.33672	0	0	0	0.0298
2014	220500	通化	吉林省	0.5295	0.550325	0	0		0.02317	0	11.1632	0.0008	0.0003	0.0007	3.87001	0.0008	0.7376	0.133244	再生	3	4	3.9	15.2971	4.21936	0.799736	0	0	1	0.028959
2015	220500	通化	吉林省	0.5114	0.558287	0	0		0.020439	0	11.1743	0.0008	0.001	0.0009	4.24804	0.0007	0.722	0.132641	再生	3	4	6.3	15.3841	5.43783	0.823102	0	0	1	0.028066
2016	220500	通化	吉林省	0.477	0.569046	0	0		0.025662	0	11.1408	0.0006	0.0016	0.0012	4.48378	0	0.7152	0.132668	再生	3	4	7.4	15.4832	6.29817	0.83809	0	0	1	0.02746
2017	220500	通化	吉林省	0.43215	0.578282	0	0		0.023934	0	11.0916	0.0018	0.0008	0.0019	4.06252	0.0002	0.7106	0.134915	再生	3	4	5.1	15.5383	5.87688	0.851701	0	0	1	0.019144
2018	220500	通化	吉林省	0.3873	0.58962	0	0		0.016161	0	11.0386	0.0019	0.0017	0.0021	4.14636	0.0008	0.712124	0.137058	再生	3	4	6	15.2741	3.62135	0.362434	0	0	1	0.017102
2019	220500	通化	吉林省	0.3146	0.597103	0	0		0.011364	0	10.9248	0.0011	0.001	0.0028	2.44218	0.0001	0.724788	0.131506	再生	3	4	4.9	15.3196	5.44612		0	0	1	0.018563
2020	220500	通化	吉林省	0.3204	0.607692	0	0		0.009787	0	10.967	0.0031	0.0034	0.0031	2.57202	0.0001	0.743784	0.141373	再生	3	4	4.8	14.691	5.61609		0	0	1
2021	220500	通化	吉林省	0.2923	0.613	0	0		0.013198	0	10.7128	0.0048	0.003	0.0024	1.65524	0.0008	0.432955	0.137178	再生	3	4	6.7	14.5087	6.47807	0.219233	0	0	1
2010	220600	白山	吉林省	0.6009	0.68726	0	0		0.005211	0	10.4127	0.0007	0.0001	0.0009	3.46722	0.0001	0.3803	0.0966806	衰退	3	5	2.2	14.152	5.8265		0	0	0	0.0172
2011	220600	白山	吉林省	0.5972	0.676426	0	0		0.003768	0	10.8136	0.0012	0.0004	0.0009	3.81586	0.0001	0.3674	0.110811	衰退	3	5	2.3	14.2855	5.38999	0.397176	0	0	0	0.01919
2012	220600	白山	吉林省	0.6038	0.690708	0	0		0.004965	0	11.0122	0.0006	0.0005	0.0005	3.95833	0.0001	0.1064	0.107482	衰退	3	5	3.7	14.4574	5.94215	0.911463	0	0	0	0.01885
2013	220600	白山	吉林省	0.5945	0.706071	0	0		0.008669	0	11.0691	0.0003	0.0003	0.0004	3.94523	0.0001	0.1047	0.0918687	衰退	3	5	4.8	14.604	5.26575	0.410011	0	0	0	0.01899
2014	220600	白山	吉林省	0.5908	0.719733	0	0		0.01041	0	11.0937	0.0005	0.0015	0.0004	3.79074	0.0001	0.1028	0.091241	衰退	3	5	3.2	14.691	5.86987	0.9359	0	0	0	0.018309
2015	220600	白山	吉林省	0.5671	0.730145	0	0		0.005004	0	11.09	0.0005	0.0007	0.0004	3.73521	0	0.1017	0.0885048	衰退	3	5	5.2	14.8088	5.88804	0.419735	0	0	0	0.017834
2016	220600	白山	吉林省	0.5443	0.744216	0	0		0.006375	0	11.1516	0.0006	0.0012	0.0007	3.65283	0.0004	0.1032	0.0813292	衰退	3	5	6.2	14.8802	6.05521	0.277171	0	0	0	0.017021
2017	220600	白山	吉林省	0.4977	0.756296	0	0		0.004084	0	11.1386	0.0003	0.0008	0.0008	3.64114	0.0011	0.1037	0.0823235	衰退	3	5	8.4	14.9469	5.60496	0.284571	0	0	0	0.016666
2018	220600	白山	吉林省	0.4511	0.771123	0	0		0.002709	0	11.1256	0.0011	0.0007	0.0015	3.70294	0.0004	0.104352	0.0835334	衰退	3	5	6.9	14.8802	5.87116	0.442051	0	0	0	0.014487
2019	220600	白山	吉林省	0.2776	0.780911	0	0		0.002402	0	10.8824	0.0011	0.0011	0.0012	1.83697	0.0001	0.106697	0.0860289	衰退	3	5	5.3	14.9141	4.80305		0	0	0	0.013864
2020	220600	白山	吉林省	0.2574	0.8	0	0		0.002264	0	10.8957	0.0014	0.0012	0.0026	1.68183	0	0.106362	0.0884885	衰退	3	5	5.6	14.152	6.71453	0.140673	0	0	0
2021	220600	白山	吉林省	0.268	0.7964	0	0		0.001977	0	10.9766	0.0028	0.0004	0.0005	1.68977	0.0003	0.179338	0.0916854	衰退	3	5	6.1	14.221	6.69436	0.339038	0	0	0
2010	220700	松原	吉林省	0.5151	0.28016	0	0		0.00148	0	10.5463	0.0007	0.0006	0.0006	2.21999	0	0.0472	0.106254	成长型城市	3	5	1.7	15.0094	5.34541		0	0	0	0.02149
2011	220700	松原	吉林省	0.4925	0.401629	0	0		0.001527	0	10.9207	0.0005	0.0007	0.0006	2.21625	0.0001	0.6044	0.12016	成长型城市	3	5	1.9	15.1765	4.47443	0.146984	0	0	0	0.02185
2012	220700	松原	吉林省	0.4861	0.410109	0	0		0.001984	0	11.0642	0.0004	0.0005	0.0001	2.23446	0.0001	0.5968	0.113071	成长型城市	3	5	1.5	15.3196	5.20636	0.360744	0	0	0	0.02159
2013	220700	松原	吉林省	0.4752	0.419232	0	0		0.001767	0	11.1359	0.0002	0.0004	0.0004	2.43706	0.0001	0.6063	0.11132	成长型城市	3	5	2.3	15.4448	3.8361	0.163026	0	0	0	0.02736
2014	220700	松原	吉林省	0.4596	0.427343	0	0		0.001464	0	11.0851	0.0013	0.0006	0.0014	2.49368	0.0001	0.6072	0.113947	成长型城市	3	5	1.9	15.5383	4.64368	0.369255	0	0	0	0.026515
2015	220700	松原	吉林省	0.4407	0.433525	0	0		0.001166	0	11.0961	0.0013	0.0004	0.0012	2.53368	0.0002	0.6074	0.116381	成长型城市	3	5	3.7	15.6238	4.97281	0.166458	0	0	0	0.026057
2016	220700	松原	吉林省	0.419	0.44188	0	0		0.001957	0	11.1746	0.0014	0.0023	0.0017	2.60013	0.0002	0.6055	0.122779	成长型城市	3	5	4.1	15.7176	4.36228	0.169446	0	0	0	0.026392
2017	220700	松原	吉林省	0.3515	0.449052	0	0		0.00097	0	11.0655	0.0019	0.0011	0.0028	2.51864	0.0001	0.6062	0.120581	成长型城市	3	5	5.6	15.7756	3.57907	0.17219	0	0	0	0.024534
2018	220700	松原	吉林省	0.284	0.457856	0	0		0.000728	0	11.0133	0.0021	0.0006	0.0016	2.56999	0.0003	0.592787	0.122767	成长型城市	3	5	3	15.7756	5.13273	0.175107	0	0	0	0.020801
2019	220700	松原	吉林省	0.1958	0.463668	0	0		0.002285	0	10.3767	0.001	0.0025	0.0021	1.10378	0.0001	0.591809	0.120642	成长型城市	3	5	4.5	15.817	4.75911	0.159237	0	0	0	0.018089
2020	220700	松原	吉林省	0.1833	0.471111	0	0		0.001341	0	10.4188	0.0042	0.0012	0.0066	0.933036	0	0.59291	0.118377	成长型城市	3	5	4.4	14.604	6.25332	0.163973	0	0	0
2021	220700	松原	吉林省	0.1993	0.4768	0	0		0.0016	0	10.5284	0.0058	0.0008	0.0015	1.02515	0.0003	0.598166	0.116634	成长型城市	3	5	4.5	14.691	5.59803	0.166471	0	0	0
2010	220800	白城	吉林省	0.4526	0.39987	0	0		0.005083	0	10.0084	0.0007	0.0001	0.0004	1.55479	0	0.0309	0.109115	其他	3	5	2.7	14.2855	5.08482		0	0	0	0.01851
2011	220800	白城	吉林省	0.4876	0.462522	0	0		0.004473	0	10.3609	0.0004	0.0001	0.0002	1.60299	0	0.031	0.127675	其他	3	5	3.1	14.4574	6.68973	0.212634	0	0	0	0.01944
2012	220800	白城	吉林省	0.4728	0.472288	0	0		0.004381	0	10.4907	0.0004	0.0004	0.0004	1.76416	0	0.5771	0.124678	其他	3	5	2.3	14.604	5.56499	0.474355	0	0	0	0.02079
2013	220800	白城	吉林省	0.4737	0.482794	0	0		0.004442	0	10.6088	0.0003	0.0002	0.0001	1.80741	0	0.5771	0.113382	其他	3	5	3.4	14.7318	5.59511	0.217525	0	0	0	0.02155
2014	220800	白城	吉林省	0.4647	0.492135	0	0		0.004704	0	10.6186	0.0005	0.0004	0.0008	1.90222	0	0.4197	0.110313	其他	3	5	2.5	14.8451	6.15181	0.490795	0	0	0	0.021593
2015	220800	白城	吉林省	0.4553	0.499254	0	0		0.004721	0	10.644	0.0007	0.0004	0.0007	1.92331	0.0001	0.4197	0.106294	其他	3	5	4.3	14.9469	5.55456	0.222988	0	0	0	0.020768
2016	220800	白城	吉林省	0.446	0.508876	0	0		0.004268	0	10.6618	0.0006	0.0012	0.001	2.04318	0.0001	0.4181	0.109864	其他	3	5	5	15.0393	5.91677	0.226986	0	0	0	0.020732
2017	220800	白城	吉林省	0.3877	0.517135	0	0		0.003042	0	10.6038	0.0013	0.0003	0.0022	2.16313	0.0001	0.4215	0.111641	其他	3	5	7.9	15.0964	6.5297	0.230673	0	0	0	0.020025
2018	220800	白城	吉林省	0.3294	0.527274	0	0		0.004719	0	10.557	0.0019	0.0007	0.0027	2.19967	0.0003	0.381037	0.113839	其他	3	5	5.1	15.0094	5.50304	0.134539	0	0	0	0.018133
2019	220800	白城	吉林省	0.1634	0.533967	0	0		0.003913	0	10.3526	0.0021	0.0017	0.0025	0.972116	0	0.394222	0.11119	其他	3	5	5.4	15.0393	5.58634		0	0	0	0.015491
2020	220800	白城	吉林省	0.1627	0.541936	0	0		0.00288	0	10.4067	0.0027	0.002	0.0016	1.01187	0	0.396444	0.0926575	其他	3	5	5.8	14.152	4.29772		0	0	0
2021	220800	白城	吉林省	0.1785	0.5497	0	0		0.003156	0	10.5046	0.0023	0.0008	0.001	1.10109	0.0004	0.374815	0.111472	其他	3	5	8.2	14.2855	4.37993	0.157765	0	0	0
2010	230100	哈尔滨	黑龙江省	0.3778	0.4796	1	0	2014	0.019858	0	10.457	0.0277	0.0395	0.0268	1.34731	0.0161	1.1603	0.130039	其他	1	2	4.7	16.7059	7.64476		0	0	0	0.13517
2011	230100	哈尔滨	黑龙江省	0.3883	0.47968	1	0	2014	0.020545	0	10.5832	0.0298	0.0425	0.0316	0.853223	0.0235	1.1547	0.128783	其他	1	2	6.1	16.86	7.8419	0.198271	0	0	0	0.13134
2012	230100	哈尔滨	黑龙江省	0.3602	0.48206	1	0	2014	0.019985	0	10.7431	0.0346	0.0542	0.0479	1.15577	0.0273	1.1242	0.137133	其他	1	2	3.3	16.9936	7.62539	0.366563	0	0	0	0.13826
2013	230100	哈尔滨	黑龙江省	0.3476	0.48312	1	0	2014	0.016783	0	10.8248	0.0584	0.0927	0.047	1.34876	0.0291	1.0548	0.131386	其他	1	2	4.2	17.1114	7.23847	0.219697	0	0	0	0.13739
2014	230100	哈尔滨	黑龙江省	0.3341	0.4875	1	1	2014	0.013551	1	10.8868	0.0558	0.1208	0.0627	1.40933	0.0245	1.0418	0.128648	其他	1	2	4.7	17.2495	6.9258	0.370416	0	0	0	0.136303
2015	230100	哈尔滨	黑龙江省	0.3239	0.6397	1	1	2014	0.01108	1	10.9942	0.0645	0.1388	0.0733	1.41532	0.033	1.1366	0.149809	其他	1	2	2.9	17.3419	6.74028	0.226191	0	0	0	0.133306
2016	230100	哈尔滨	黑龙江省	0.3108	0.639	1	1	2014	0.008676	1	10.9277	0.083	0.125	0.093	1.22078	0.0405	1.0416	0.131139	其他	1	2	5	17.4264	7.10341	0.20506	0	0	0	0.130397
2017	230100	哈尔滨	黑龙江省	0.28945	0.645	1	1	2014	0.009107	1	10.9621	0.0812	0.1176	0.0865	1.16662	0.0427	1.0622	0.118847	其他	1	2	3.8	17.5044	7.09465	0.205989	0	0	0	0.12802
2018	230100	哈尔滨	黑龙江省	0.2681	0.653	1	1	2014	0.012477	1	10.9686	0.0799	0.1425	0.0762	0.965187	0.0446	1.04002	0.120114	其他	1	2	4.6	17.5291	7.0912	0.21021	0	0	0	0.120988
2019	230100	哈尔滨	黑龙江省	0.2148	0.659	1	1	2014	0.01421	1	10.9089	0.0517	0.1034	0.0727	1.18464	0.0257	1.05416	0.145254	其他	1	2	4	17.2812	7.17064	0.243278	0	0	0	0.104665
2020	230100	哈尔滨	黑龙江省	0.2207	0.70629	1	1	2014	0.010577	1	10.858	0.0783	0.0964	0.0976	1.19481	0.0323	1.0686	0.138056	其他	1	2	4.1	16.9065	7.66438	0.232265	0	0	0
2021	230100	哈尔滨	黑龙江省	0.2315	0.707367	1	1	2014	0.009851	1	10.9552	0.1119	0.0724	0.0353	1.49072	0.0426	1.02492	0.150349	其他	1	2	1.6	16.9936	7.56622	0.250469	0	0	0
2010	230200	齐齐哈尔	黑龙江省	0.4063	0.3583	1	0	2014	0.013461	0	9.70482	0.004	0.0032	0.0037	0.765791	0.0007	0.7852	0.0997144	其他	1	3	3.1	14.9469	4.91323		0	0	0	0.04197
2011	230200	齐齐哈尔	黑龙江省	0.4179	0.3565	1	0	2014	0.015312	0	9.92741	0.0048	0.0038	0.0051	0.510242	0.0008	0.7851	0.0994665	其他	1	3	3.5	15.2506	4.08317	0.169743	0	0	0	0.04319
2012	230200	齐齐哈尔	黑龙江省	0.3735	0.3563	1	0	2014	0.003998	0	10.0252	0.0055	0.0048	0.0052	0.568503	0.0016	0.7796	0.0932141	其他	1	3	2.1	15.3841	4.59447	0.323829	0	0	0	0.0322
2013	230200	齐齐哈尔	黑龙江省	0.3668	0.35476	1	0	2014	0.009359	0	9.97787	0.005	0.0057	0.0081	0.581698	0.0008	0.7799	0.0804063	其他	1	3	2.9	15.5019	5.50521	0.133556	0	0	1	0.04245
2014	230200	齐齐哈尔	黑龙江省	0.3278	0.3551	1	1	2014	0.004165	1	10.0398	0.0109	0.0073	0.0092	0.651335	0.002	0.7799	0.0850011	其他	1	3	3.2	15.6401	5.30098	0.329368	0	0	1	0.041555
2015	230200	齐齐哈尔	黑龙江省	0.3104	0.4798	1	1	2014	0.005631	1	10.1266	0.0131	0.0067	0.0128	0.709629	0.0035	0.7799	0.086318	其他	1	3	3.4	15.6401	4.82064	0.18158	0	0	1	0.040743
2016	230200	齐齐哈尔	黑龙江省	0.3085	0.3842	1	1	2014	0.00068	1	10.1346	0.0099	0.0069	0.0122	0.740468	0.0039	0.7698	0.0843284	其他	1	3	5.6	15.8304	5.33381	0.334252	0	0	1	0.037649
2017	230200	齐齐哈尔	黑龙江省	0.2845	0.3882	1	1	2014	0.002041	1	10.1001	0.0107	0.0065	0.0149	0.687266	0.0035	0.7769	0.0684052	其他	1	3	3.8	15.9074	5.76699	0.134401	0	0	1	0.03651
2018	230200	齐齐哈尔	黑龙江省	0.2605	0.3883	1	1	2014	0.002381	1	10.1458	0.0148	0.0094	0.0108	0.615529	0.0033	0.776933	0.0830653	其他	1	3	7.9	15.9556	4.99496	0.143844	0	0	1	0.034928
2019	230200	齐齐哈尔	黑龙江省	0.2169	0.38637	1	1	2014	0.002738	1	10.0026	0.0072	0.0054	0.0113	0.638452	0.0023	0.848658	0.0836833	其他	1	3	9.2	15.0683	4.70032	0.150887	0	0	1	0.027879
2020	230200	齐齐哈尔	黑龙江省	0.2242	0.5396	1	1	2014	0.003225	1	10.299	0.0151	0.0076	0.0167	0.868812	0.0019	0.815898	0.103899	其他	1	3	5.7	14.9469	4.5041	0.188458	0	0	1
2021	230200	齐齐哈尔	黑龙江省	0.2384	0.540423	1	1	2014	0.005335	1	10.0533	0.0166	0.0065	0.0061	0.774428	0.0022	0.808644	0.0748562	其他	1	3	6.8	15.0393	5.51716	0.148068	0	0	1
2010	230300	鸡西	黑龙江省	0.4231	0.6329	0	0		0.00699	0	10.0038	0.0006	0.0004	0.0006	1.10023	0	0.9424	0.107169	成熟型	3	5	1.4	13.9978	4.90691		0	0	0	0.02766
2011	230300	鸡西	黑龙江省	0.4195	0.6373	0	0		0.00762	0	10.2028	0.0006	0.0003	0.0008	0.830512	0.0002	0.9424	0.101084	成熟型	3	5	2.3	14.152	5.40867	0.472387	0	0	0	0.02748
2012	230300	鸡西	黑龙江省	0.4091	0.6387	0	0		0.013078	0	10.3402	0.0009	0.0005	0.001	0.89119	0.0002	0.9127	0.100241	成熟型	3	5	3.1	14.2855	5.95202	0.477614	0	0	0	0.02739
2013	230300	鸡西	黑龙江省	0.3853	0.63451	0	0		0.004943	0	10.3249	0.0017	0.001	0.0017	0.855615	0	0.9103	0.0728027	成熟型	3	5		14.5574	6.217	0.251658	0	0	0	0.019
2014	230300	鸡西	黑龙江省	0.2975	0.6407	0	0		0.006142	0	10.2434	0.0019	0.001	0.0015	0.61595	0.0002	0.9137	0.0712189	成熟型	3	5	1.2	14.152	5.22279	0.479098	0	0	0	0.024535
2015	230300	鸡西	黑龙江省	0.2596	0.6756	0	0		0.006889	0	10.2387	0.0011	0.0017	0.0015	1.02539	0.0002	0.8968	0.0692329	成熟型	3	5	1.6	14.8802	6.24822	0.130997	0	0	0	0.028275
2016	230300	鸡西	黑龙江省	0.2427	0.68588	0	0		0.003025	0	10.266	0.002	0.0012	0.0021	0.834485	0.0002	0.8952	0.0711384	成熟型	3	5	2.8	14.691	5.89918	0.195217	0	0	0	0.025773
2017	230300	鸡西	黑龙江省	0.2418	0.69616	0	0		0.003712	0	10.2994	0.0018	0.0014	0.0025	0.977143	0.0003	0.858	0.0582291	成熟型	3	5	3.9	14.8088	5.81029	0.224743	0	0	0	0.021531
2018	230300	鸡西	黑龙江省	0.2409	0.70644	0	0		0.002959	0	10.3437	0.003	0.0026	0.0028	1.01812	0.0004	0.838826	0.068363	成熟型	3	5	1.8	14.8802	5.32018	0.225185	0	0	0	0.019241
2019	230300	鸡西	黑龙江省	0.2215	0.71672	0	0		0.003194	0	10.3785	0.0007	0.0005	0.0013	1.07596	0.0001	0.818804	0.0755096	成熟型	3	5	2.5	14.5087	4.89712	0.218325	0	0	0	0.015077
2020	230300	鸡西	黑龙江省	0.2325	0.75168	0	0		0.00706	0	10.552	0.0021	0.0013	0.003	1.39597	0.0001	0.804999	0.0869993	成熟型	3	5	2	14.5087	4.26569	0.264761	0	0	0
2021	230300	鸡西	黑龙江省	0.2517	0.752826	0	0		0.006373	0	10.5033	0.0038	0.0008	0.0015	1.37851	0.0001	0.790076	0.0788581	成熟型	3	5	3.9	14.604	6.19212	0.242191	0	0	0
2010	230400	鹤岗	黑龙江省	0.466	0.8094	0	0		0.008991	0	10.0412	0.0005	0	0.0003	1.58832	0	0.6652	0.107717	衰退	3	5	3.5	13.4791	6.13793		0	0	0	0.02589
2011	230400	鹤岗	黑龙江省	0.4773	0.8072	0	0		0.007768	0	10.2574	0.0005	0.0001	0.0003	1.34191	0	0.6615	0.108	衰退	3	5	2.7	13.6405	6.22007	0.44265	0	0	0	0.02618
2012	230400	鹤岗	黑龙江省	0.4685	0.8075	0	0		0.0053	0	10.4082	0.0005	0.0005	0.0008	1.66575	0	0.6864	0.0863602	衰退	3	5	3.1	13.7862	5.92622	0.443217	0	0	0	0.02594
2013	230400	鹤岗	黑龙江省	0.4483	0.80798	0	0		0.012102	0	10.2965	0.0009	0.0006	0.0008	1.81481	0	0.6553	0.0698898	衰退	3	5	3.2	13.9108	5.89812	0.227685	0	0	0	0.02245
2014	230400	鹤岗	黑龙江省	0.3138	0.8091	0	0		0.006779	0	10.0943	0.0005	0.0002	0.0007	1.1078	0	0.6506	0.0616775	衰退	3	5	1.9	13.9108	5.76052	0.25229	0	0	0	0.019959
2015	230400	鹤岗	黑龙江省	0.2988	0.7921	0	0		0.004215	0	10.1424	0.0009	0.0009	0.0005	1.07234	0.0001	0.6498	0.0560794	衰退	3	5	2.9	13.9978	5.71511	0.213336	0	0	0	0.019877
2016	230400	鹤岗	黑龙江省	0.2991	0.817	0	0		0.003144	0	10.1207	0.001	0.0004	0.0013	1.03231	0.0001	0.6471	0.0594858	衰退	3	5	3.1	14.0779	6.7065	0.212692	0	0	0	0.018844
2017	230400	鹤岗	黑龙江省	0.3122	0.826	0	0		0.002206	0	10.23	0.001	0.0008	0.001	1.21782	0.0005	0.6412	0.0618931	衰退	3	5	4.9	14.152	6.68108	0.211843	0	0	0	0.01853
2018	230400	鹤岗	黑龙江省	0.3253	0.8284	0	0		0.00298	0	10.2728	0.0008	0.001	0.0012	1.11743	0	0.618823	0.0622169	衰退	3	5	4	14.221	6.5686	0.229501	0	0	0	0.016392
2019	230400	鹤岗	黑龙江省	0.2933	0.83081	0	0		0.003519	0	10.4454	0.0008	0.0005	0.0014	1.31472	0	0.593529	0.073752	衰退	3	5	4.4	14.2855	5.7201	0.26398	0	0	0	0.016908
2020	230400	鹤岗	黑龙江省	0.2912	0.93742	0	0		0.001961	0	10.5506	0.0016	0.0005	0.0021	1.5618	0	0.593529	0.0716034	衰退	3	5	7	13.5654	6.534	0.261514	0	0	0
2021	230400	鹤岗	黑龙江省	0.322	0.938849	0	0		0.003097	0	10.5075	0.0027	0.0011	0.0012	1.6935	0	0.585177	0.0669961	衰退	3	5	3.7	13.6886	5.77273	0.242287	0	0	0
2010	230500	双鸭山	黑龙江省	0.4478	0.6378	0	0		0.0046	0	10.2164	0.0005	0.0008	0.0008	1.33324	0.0002	0.3907	0.0942554	衰退	3	5	2.5	13.3874	5.27488		0	0	0	0.03281
2011	230500	双鸭山	黑龙江省	0.4634	0.6398	0	0		0.006604	0	10.405	0.0007	0.0008	0.0008	1.12278	0.0001	0.4	0.118617	衰退	3	5	3.2	13.5476	5.2173	0.137828	0	0	0	0.01495
2012	230500	双鸭山	黑龙江省	0.4562	0.6429	0	0		0.005437	0	10.5399	0.0015	0.001	0.0023	1.27967	0	0.3966	0.105088	衰退	3	5	1.5	13.6936	5.71704	0.293095	0	0	0	0.0144
2013	230500	双鸭山	黑龙江省	0.4306	0.642	0	0		0.005995	0	10.5276	0.002	0.0009	0.0015	1.30667	0.0003	0.3958	0.0718493	衰退	3	5	2.1	13.8155	5.93383	0.116779	0	0	0	0.01616
2014	230500	双鸭山	黑龙江省	0.2616	0.6431	0	0		0.006013	0	10.2676	0.002	0.0006	0.0017	1.05763	0.0003	0.3975	0.0549501	衰退	3	5	1.9	13.9108	5.48634	0.294348	0	0	0	0.020934
2015	230500	双鸭山	黑龙江省	0.2277	0.6375	0	0		0.003098	0	10.2755	0.0016	0.0004	0.0012	0.823156	0	0.4051	0.0659767	衰退	3	5	2.8	13.9978	6.3047	0.184835	0	0	0	0.013725
2016	230500	双鸭山	黑龙江省	0.2209	0.6468	0	0		0.000992	0	10.3135	0.0016	0.0009	0.0015	0.869863	0.0003	0.4051	0.0700212	衰退	3	5	7.1	13.9978	6.29677	0.131012	0	0	0	0.014964
2017	230500	双鸭山	黑龙江省	0.2131	0.6561	0	0		0.000671	0	10.7983	0.0012	0.0014	0.0026	1.53191	0.0001	0.4068	0.0957447	衰退	3	5	2.8	14.152	5.92884	0.294354	0	0	0	0.013721
2018	230500	双鸭山	黑龙江省	0.2053	0.6654	0	0		0.001689	0	10.4839	0.0023	0.0013	0.0028	1.00904	0.0002	0.387288	0.063065	衰退	3	5	4.2	13.9978	6.24095	0.178684	0	0	0	0.022536
2019	230500	双鸭山	黑龙江省	0.2136	0.6747	0	0		0.001526	0	10.4383	0.0022	0.0008	0.0031	1.1025	0	0.387288	0.0782417	衰退	3	5	4.2	13.7527	5.94182	0.454333	0	0	0	0.015135
2020	230500	双鸭山	黑龙江省	0.2247	0.56667	0	0		0.00137	0	10.6173	0.003	0.0014	0.0024	1.26667	0	0.38483	0.0889725	衰退	3	5	3.8	13.628	6.20873	0.212669	0	0	0
2021	230500	双鸭山	黑龙江省	0.2694	0.567534	0	0		0.008636	0	10.5445	0.003	0.0004	0.0008	1.16822	0	0.383983	0.0657131	衰退	3	5	3.3	13.7551	6.12595	0.184469	0	0	0
2010	230600	大庆	黑龙江省	0.8224	0.5039	0	0		0.009555	0	11.548	0.0087	0.0025	0.0083	2.25008	0.0012	0.462	0.118561	成熟型	3	3	3.3	15.5905	6.63926		0	0	0	0.05189
2011	230600	大庆	黑龙江省	0.8205	0.5095	0	0		0.008182	0	11.7892	0.0121	0.0039	0.0121	1.47855	0.0019	0.4418	0.139156	成熟型	3	3	2.3	15.747	7.21249	0.489923	0	0	0	0.0555
2012	230600	大庆	黑龙江省	0.8088	0.5138	0	0		0.011012	0	11.8638	0.0127	0.0047	0.0159	1.46646	0.0013	0.4387	0.13723	成熟型	3	3	2.6	15.8949	7.01233	0.491554	0	0	0	0.05414
2013	230600	大庆	黑龙江省	0.7936	0.516	0	0		0.013445	0	11.9077	0.0182	0.0047	0.0136	1.56184	0.0022	0.4548	0.125551	成熟型	3	3	2.1	16.0238	7.19294	0.303629	0	0	0	0.05314
2014	230600	大庆	黑龙江省	0.7553	0.5242	0	0		0.004616	0	11.9004	0.0128	0.0064	0.012	1.6242	0.003	0.4761	0.123974	成熟型	3	3	5.4	16.1181	6.6138	0.319655	0	0	0	0.053057
2015	230600	大庆	黑龙江省	0.6488	0.6653	0	0		0.002525	0	11.6148	0.0165	0.0071	0.0187	1.44307	0.0031	0.4667	0.126315	成熟型	3	3	2.2	16.1181	5.51873		0	0	0	0.05202
2016	230600	大庆	黑龙江省	0.5607	0.67724	0	0		0.004667	0	11.4545	0.0139	0.008	0.0167	1.29154	0.0034	0.4542	0.120044	成熟型	3	3	3.3	16.2134	5.11686	0.169665	0	0	0	0.051674
2017	230600	大庆	黑龙江省	0.5501	0.68918	0	0		0.001714	0	11.5019	0.0146	0.0081	0.0145	1.5348	0.0033	0.4311	0.0975839	成熟型	3	3	5.1	16.3004	4.86918	0.178809	0	0	0	0.050795
2018	230600	大庆	黑龙江省	0.5395	0.70112	0	0		0.002375	0	11.5386	0.0143	0.0157	0.0198	1.53164	0.003	0.441135	0.125518	成熟型	3	3	2.1	16.3004	5.09662	0.186978	0	0	0	0.049171
2019	230600	大庆	黑龙江省	0.5262	0.71306	0	0		0.010557	0	11.4665	0.0134	0.0092	0.015	1.59721	0.0021	0.443006	0.121811	成熟型	3	3	2.4	15.8034	5.26523	0.195928	0	0	0	0.046918
2020	230600	大庆	黑龙江省	0.4672	0.72662	0	0		0.003929	0	11.3234	0.0204	0.0089	0.0239	1.76259	0.0033	0.442067	0.119432	成熟型	3	3	2.2	15.7176	3.99069	0.199413	0	0	0
2021	230600	大庆	黑龙江省	0.526	0.727728	0	0		0.004976	0	11.4687	0.027	0.006	0.0114	1.98337	0.0046	0.443168	0.117835	成熟型	3	3	3.3	15.817	6.0667	0.210341	0	0	0
2010	230700	伊春	黑龙江省	0.3925	0.8593	1	0	2016	0.005386	0	9.66345	0.0005	0	0.0004	1.43161	0	0.4391	0.08554	衰退	3	5	4	13.2445	6.14758		0	0	0	0.01821
2011	230700	伊春	黑龙江省	0.3783	0.8595	1	0	2016	0.011562	0	9.80739	0.0005	0.0004	0.0003	0.829384	0	0.4371	0.0787852	衰退	3	5	6	13.403	6.24934	0.434446	0	0	0	0.01903
2012	230700	伊春	黑龙江省	0.3381	0.8681	1	0	2016	0.004646	0	9.93712	0.0003	0.0003	0.001	0.89101	0	0.4374	0.0749435	衰退	3	5	2.9	13.5479	6.9951	0.481146	0	0	0	0.0199
2013	230700	伊春	黑龙江省	0.3257	0.876	1	0	2016	0.005477	0	10.0329	0.0012	0.0001	0.0005	1.02439	0.0001	0.4383	0.0618455	衰退	3	5	3.8	13.6722	7.33302	0.246107	0	0	0	0.01933
2014	230700	伊春	黑龙江省	0.2348	0.8697	1	0	2016	0.004182	0	9.96218	0.0007	0.0005	0.0005	0.978873	0.0001	0.4383	0.0582103	衰退	3	5	3.8	13.7948	6.39775	0.54564	0	0	0	0.01838
2015	230700	伊春	黑龙江省	0.1867	0.8538	1	0	2016	0.002891	0	9.93123	0.0014	0.0053	0.005	0.896529	0	0.4196	0.0555437	衰退	3	5	2.5	13.9108	5.85054	0.221138	0	0	0	0.017399
2016	230700	伊春	黑龙江省	0.197	0.85244	1	1	2016	0.002022	1	9.94949	0.0039	0.0004	0.0004	0.770648	0.0001	0.4195	0.0516091	衰退	3	5	5.3	13.9978	6.49808	0.270283	0	0	0	0.016981
2017	230700	伊春	黑龙江省	0.2067	0.85108	1	1	2016	0.001745	1	10.0174	0.0005	0.0009	0.0008	0.836207	0.0005	0.4255	0.0532784	衰退	3	5	6.1	14.0779	5.05684	0.294518	0	0	0	0.016488
2018	230700	伊春	黑龙江省	0.2164	0.84972	1	1	2016	0.00116	1	10.0637	0.0006	0.0006	0.0009	0.556473	0.0003	0.425466	0.0552891	衰退	3	5	5.2	14.152	5.46772	0.2917	0	0	0	0.016603
2019	230700	伊春	黑龙江省	0.1981	0.84836	1	1	2016	0.001189	1	10.1838	0.0006	0.0002	0.0011	0.555899	0	0.36972	0.0462296	衰退	3	5	5.7	13.9108	5.6791	0.309069	0	0	0	0.016412
2020	230700	伊春	黑龙江省	0.1735	0.85057	1	1	2016	0.001129	1	10.4143	0.0016	0.0009	0.0024	0.724138	0.0001	0.34651	0.0737276	衰退	3	5	6.8	13.9108	4.94904	0.424384	0	0	0
2021	230700	伊春	黑龙江省	0.1881	0.851867	1	1	2016	0.001455	1	10.2932	0.0032	0.0009	0.0013	0.636766	0.0001	0.345936	0.0519323	衰退	3	5	6.4	13.9978	6.50836	0.348479	0	0	0
2010	230800	佳木斯	黑龙江省	0.2613	0.4999	0	0		0.003511	0	9.91132	0.0026	0.0006	0.002	1.26872	0.0001	0.6655	0.128851	其他	3	4	2.4	14.604	6.22318		0	0	0	0.02763
2011	230800	佳木斯	黑龙江省	0.2658	0.5029	0	0		0.004379	0	10.1282	0.0024	0.0004	0.0024	1.16455	0.0004	0.64	0.146937	其他	3	4	1.9	14.7318	5.60049	0.151129	0	0	0	0.02776
2012	230800	佳木斯	黑龙江省	0.2581	0.501	0	0		0.007316	0	10.2344	0.0021	0.0002	0.0025	1.27171	0.0006	0.6168	0.139101	其他	3	4	1.6	14.8451	4.63118	0.390367	0	0	0	0.02284
2013	230800	佳木斯	黑龙江省	0.2481	0.508	0	0		0.003139	0	10.3934	0.0025	0.0007	0.0018	1.50826	0.0002	0.6228	0.0987335	其他	3	4	1.9	15.0094	5.40305	0.11405	0	0	0	0.01838
2014	230800	佳木斯	黑龙江省	0.2281	0.5057	0	0		0.001778	0	10.4054	0.0022	0.0008	0.0015	1.55741	0.0002	0.6228	0.099329	其他	3	4	1.3	15.0964	5.36194	0.462651	0	0	1	0.017768
2015	230800	佳木斯	黑龙江省	0.2201	0.5677	0	0		0.004579	0	10.4649	0.002	0.0014	0.0024	1.54532	0.0002	0.6187	0.0938594	其他	3	4	2.3	15.2018	5.44319	0.168491	0	0	1	0.01801
2016	230800	佳木斯	黑龙江省	0.2148	0.5247	0	0		0.001784	0	10.5212	0.002	0.0009	0.0028	1.37034	0.0002	0.6177	0.0968063	其他	3	4	4.5	15.3196	4.38985	0.170675	0	0	1	0.016628
2017	230800	佳木斯	黑龙江省	0.2072	0.5336	0	0		0.000866	0	10.6485	0.0041	0.0043	0.0066	1.22553	0.0006	0.3181	0.0863945	其他	3	4	2.8	15.425	5.34692	0.129628	0	0	1	0.016092
2018	230800	佳木斯	黑龙江省	0.1996	0.5308	0	0		0.000993	0	10.5681	0.0058	0.0015	0.0041	0.956343	0.0006	0.31383	0.0811752	其他	3	4	4.4	15.2018	5.28489	0.130513	0	0	1	0.024073
2019	230800	佳木斯	黑龙江省	0.117	0.5225	0	0		0.00158	0	10.3939	0.0017	0.0018	0.0032	1.17313	0.0002	0.31383	0.108515	其他	3	4	3.6	14.9469	3.21741	0.162251	0	0	1	0.022913
2020	230800	佳木斯	黑龙江省	0.1293	0.24186	0	0		0.003585	0	10.5367	0.0039	0.0018	0.0047	1.48372	0.0005	0.298404	0.121746	其他	3	4	3	14.5574	4.49971	0.174348	0	0	1
2021	230800	佳木斯	黑龙江省	0.1409	0.242229	0	0		0.005624	0	10.4907	0.0052	0.0014	0.0019	1.61899	0.0006	0.30516	0.106324	其他	3	4	4.5	14.691	3.76109	0.165894	0	0	1
2010	230900	七台河	黑龙江省	0.6617	0.5794	0	0		0.002288	0	10.4246	0.0005	0.0001	0.0004	1.48832	0	0.6181	0.097761	衰退	3	5	3.3	13.2065	5.48069		0	0	0	0.01343
2011	230900	七台河	黑龙江省	0.6332	0.5867	0	0		0.003161	0	10.4169	0.0005	0.0002	0.0002	1.26132	0	0.1287	0.0950442	衰退	3	5	4.1	13.3642	6.33379	0.259162	0	0	0	0.01407
2012	230900	七台河	黑龙江省	0.5822	0.5893	0	0		0.00387	0	10.3867	0.0003	0.0006	0.0006	1.26459	0	0.1313	0.091698	衰退	3	5	3.1	13.5171	6.74658	0.271208	0	0	0	0.01361
2013	230900	七台河	黑龙江省	0.4629	0.5893	0	0		0.002397	0	10.1692	0.0005	0.0012	0.0019	1.15217	0.0001	0.1313	0.0844402	衰退	3	5	2.8	13.6132	5.91469	0.190553	0	0	0	0.01268
2014	230900	七台河	黑龙江省	0.4069	0.588	0	0		0.00348	0	10.1115	0.002	0.0004	0.0009	1.11398	0	0.1314	0.0908032	衰退	3	5	2.1	13.6996	5.86898	0.403766	0	0	0	0.012624
2015	230900	七台河	黑龙江省	0.3678	0.7003	0	0		0.001953	0	10.1069	0.0008	0.0019	0.0004	1.05054	0.0003	0.5985	0.0893965	衰退	3	5	2	13.7624	6.29029	0.214423	0	0	0	0.011167
2016	230900	七台河	黑龙江省	0.3652	0.71464	0	0		0.000821	0	10.2003	0.0008	0.0004	0.0009	0.819572	0.0004	0.214	0.0894789	衰退	3	5	2.8	13.8155	5.29411	0.215588	0	0	0	0.008936
2017	230900	七台河	黑龙江省	0.38195	0.72898	0	0		0.003629	0	10.279	0.0005	0.0004	0.0008	1.05063	0.0006	0.6071	0.067562	衰退	3	5	4	13.9108	4.84016	0.213611	0	0	0	0.008845
2018	230900	七台河	黑龙江省	0.3987	0.74332	0	0		0.001619	0	10.373	0.0009	0.0005	0.0014	0.997953	0.0007	0.619379	0.0936451	衰退	3	5	4.1	13.9108	3.54822	0.214268	0	0	0	0.008873
2019	230900	七台河	黑龙江省	0.4132	0.75766	0	0		0.002011	0	10.3016	0.0011	0.0006	0.0021	1.16535	0	0.617752	0.0959226	衰退	3	5	7	13.4137	3.34917	0.197875	0	0	0	0.008192
2020	230900	七台河	黑龙江省	0.3835	0.7716	0	0		0.016319	0	10.3233	0.0021	0.0004	0.0014	1.47826	0	0.617752	0.107281	衰退	3	5	5.7	13.3237	6.68072	0.236275	0	0	0
2021	230900	七台河	黑龙江省	0.4286	0.772776	0	0		0.012996	0	10.33	0.0011	0.0006	0.0001	1.50526	0.0001	0.598669	0.0995516	衰退	3	5	5.1	13.4357	7.55957	0.233443	0	0	0
2010	231000	牡丹江	黑龙江省	0.3963	0.5483	1	0	2014	0.014781	0	10.2171	0.0017	0.0012	0.0025	1.85078	0.0003	0.818	0.113713	成熟型	3	4	2.2	14.8088	4.94692		0	0	0	0.02375
2011	231000	牡丹江	黑龙江省	0.411	0.5501	1	0	2014	0.018035	0	10.4241	0.0035	0.0011	0.0031	1.47901	0.0005	0.8214	0.112	成熟型	3	4	4.2	14.9469	5.56548	0.345376	0	0	0	0.02383
2012	231000	牡丹江	黑龙江省	0.4308	0.5496	1	0	2014	0.010743	0	10.5176	0.0025	0.001	0.0023	1.70099	0.0004	0.8226	0.102407	成熟型	3	4	3.4	15.0683	6.52915	0.344561	0	0	0	0.02295
2013	231000	牡丹江	黑龙江省	0.4102	0.59	1	0	2014	0.010806	0	10.7436	0.0031	0.0017	0.0029	1.89961	0.0004	0.8014	0.101303	成熟型	3	4	2.9	15.2506	6.45575	0.207748	0	0	1	0.02648
2014	231000	牡丹江	黑龙江省	0.3719	0.553	1	1	2014	0.007424	1	10.6922	0.0027	0.0014	0.0019	1.7096	0.0006	0.7768	0.0819225	成熟型	3	4	3.2	15.3841	5.98035	0.336319	0	0	1	0.02638
2015	231000	牡丹江	黑龙江省	0.3581	0.5071	1	1	2014	0.006116	1	10.7572	0.0024	0.0009	0.0026	1.77036	0.0005	0.7952	0.0862046	成熟型	3	4	2.7	15.4832	5.60368	0.194355	0	0	1	0.026477
2016	231000	牡丹江	黑龙江省	0.3563	0.53728	1	1	2014	0.00241	1	10.8352	0.003	0.0021	0.0032	1.75171	0.0001	0.7952	0.0838857	成熟型	3	4	5.8	15.5905	6.71945	0.192656	0	0	1	0.025396
2017	231000	牡丹江	黑龙江省	0.34945	0.56746	1	1	2014	0.00361	1	10.8392	0.0018	0.0028	0.0031	1.51373	0.0004	0.7283	0.0902553	成熟型	3	4	2	15.6718	5.8252	0.189435	0	0	1	0.021762
2018	231000	牡丹江	黑龙江省	0.3426	0.59764	1	1	2014	0.004259	1	10.781	0.0038	0.0014	0.004	1.0693	0.0012	0.725075	0.0922222	成熟型	3	4	3.9	15.747	5.33575	0.187066	0	0	1	0.01987
2019	231000	牡丹江	黑龙江省	0.2139	0.62782	1	1	2014	0.00507	1	10.4046	0.0024	0.0017	0.0039	0.978365	0.0002	0.725075	0.100729	成熟型	3	4	2.8	15.7026	4.8877		0	0	1	0.019203
2020	231000	牡丹江	黑龙江省	0.2139	0.28509	1	1	2014	0.002638	1	10.5024	0.0035	0.0012	0.0046	1.25439	0.0006	0.81366	0.113192	成熟型	3	4	3	15.7026	4.53189	0.221406	0	0	1
2021	231000	牡丹江	黑龙江省	0.2149	0.285525	1	1	2014	0.005869	1	10.4923	0.006	0.0009	0.0018	1.29402	0.0008	0.771364	0.102561	成熟型	3	4	4.1	15.8034	5.10073	0.211043	0	0	1
2010	231100	黑河	黑龙江省	0.1712	0.5653	0	0		0.003283	0	9.61116	0.0003	0.0002	0.0009	0.907316	0	0.5057	0.154771	成熟型	3	5	3.3	13.5671	4.67293		0	0	0	0.02946
2011	231100	黑河	黑龙江省	0.1702	0.5654	0	0		0.005238	0	9.81628	0.0011	0.0001	0.0006	0.630084	0	0.5129	0.127363	成熟型	3	5	3.6	13.5671	4.58277	0.117961	0	0	0	0.03018
2012	231100	黑河	黑龙江省	0.171	0.5724	0	0		0.004775	0	9.85712	0.0005	0.0002	0.001	0.510889	0.0002	0.5143	0.105749	成熟型	3	5	2.6	13.7191	4.57442	0.187128	0	0	0	0.03137
2013	231100	黑河	黑龙江省	0.1748	0.575	0	0		0.008825	0	10.029	0.0012	0.0003	0.0008	0.540698	0	0.5151	0.116637	成熟型	3	5	6.1	13.6439	4.27002	0.0405308	0	0	0	0.03161
2014	231100	黑河	黑龙江省	0.1609	0.5793	0	0		0.005842	0	10.1126	0.0016	0.0004	0.0014	0.528231	0	0.5179	0.107905	成熟型	3	5	4.7	13.7665	3.85179	0.291905	0	0	0	0.031343
2015	231100	黑河	黑龙江省	0.1517	0.564	0	0		0.007129	0	10.1926	0.0005	0.0001	0.0008	0.587502	0.0002	0.5215	0.108302	成熟型	3	5	4.4	13.8155	4.03641	0.126019	0	0	0	0.030654
2016	231100	黑河	黑龙江省	0.1495	0.5816	0	0		0.00378	0	10.2343	0.0015	0.0001	0.0015	0.586458	0.0003	0.5215	0.0650856	成熟型	3	5	6.3	13.9108	3.77019		0	0	0	0.012042
2017	231100	黑河	黑龙江省	0.1535	0.5992	0	0		0.002545	0	10.3233	0.0007	0.0003	0.001	0.689441	0	0.5312	0.0683683	成熟型	3	5	3.7	14.0779	4.75024	0.111519	0	0	0	0.011822
2018	231100	黑河	黑龙江省	0.1575	0.6168	0	0		0.002422	0	10.3703	0.002	0.0005	0.0027	0.662956	0	0.530846	0.068943	成熟型	3	5	4.5	14.152	4.47829	0.12102	0	0	0	0.022068
2019	231100	黑河	黑龙江省	0.1208	0.6344	0	0		0.001745	0	10.5062	0.0013	0.0008	0.0022	0.705601	0	0.530846	0.0760707	成熟型	3	5	7.2	14.221	4.8084	0.124034	0	0	0	0.017708
2020	231100	黑河	黑龙江省	0.1268	0.65625	0	0		0.002126	0	10.788	0.0029	0.0003	0.0037	0.898438	0.0001	0.530846	0.0859375	成熟型	3	5	5.1	13.9978	5.78301	0.153737	0	0	0
2021	231100	黑河	黑龙江省	0.135	0.65725	0	0		0.005292	0	10.6359	0.0037	0.0005	0.0011	0.793032	0.0002	0.530846	0.0650011	成熟型	3	5	5.3	14.0779	5.95002	0.131865	0	0	0
2010	231200	绥化	黑龙江省	0.2474	0.2632	0	0		0.003364	0	9.43486	0.0011	0.0003	0.0003	0.346365	0	0.6015	0.100915	其他	1	5	4.2	14.7318	3.38276		0	0	0	0.02543
2011	231200	绥化	黑龙江省	0.2545	0.2634	0	0		0.004576	0	9.65381	0.0009	0	0.0011	0.345867	0.0003	0.6179	0.0980647	其他	1	5	3.1	14.8802	3.62648	0.162886	0	0	0	0.02715
2012	231200	绥化	黑龙江省	0.2648	0.2668	0	0		0.006559	0	9.86306	0.0007	0.0004	0.001	0.466221	0.0002	0.3449	0.0946114	其他	1	5	2.9	15.0683	4.43021	0.166133	0	0	0	0.02761
2013	231200	绥化	黑龙江省	0.2691	0.264	0	0		0.003041	0	9.97967	0.0015	0.0015	0.0013	0.712243	0.0002	0.3579	0.076514	其他	1	5	2.7	15.2265	4.50917	0.0183457	0	0	0	0.0294
2014	231200	绥化	黑龙江省	0.268	0.264	0	0		0.002867	0	9.98244	0.0018	0.0008	0.0019	0.660114	0.0002	0.3784	0.0745072	其他	1	5	3.1	15.3416	4.61466	0.171611	0	0	0	0.027963
2015	231200	绥化	黑龙江省	0.2626	0.3557	0	0		0.006125	0	10.069	0.0025	0.0013	0.0028	0.6862	0.0003	0.3827	0.0742283	其他	1	5	3.6	15.4448	4.75919	0.0637185	0	0	0	0.026118
2016	231200	绥化	黑龙江省	0.2549	0.37196	0	0		0.001596	0	10.0779	0.0029	0.002	0.0033	0.683175	0.0005	0.3956	0.0732628	其他	1	5	4.1	15.556	5.42964	0.0682289	0	0	0	0.026747
2017	231200	绥化	黑龙江省	0.25755	0.38822	0	0		0.001281	0	10.1114	0.0045	0.0021	0.0072	0.594697	0.0008	0.3956	0.0719697	其他	1	5	5.4	15.6401	3.01404		0	0	0	0.024752
2018	231200	绥化	黑龙江省	0.2602	0.40448	0	0		0.001008	0	10.189	0.0053	0.0023	0.005	0.598711	0.0003	0.404333	0.074432	其他	1	5	2.1	15.7026	3.99115	0.071294	0	0	0	0.024999
2019	231200	绥化	黑龙江省	0.1068	0.42074	0	0		0.000599	0	9.95352	0.0034	0.0024	0.0046	0.621225	0.0001	0.403579	0.0728651	其他	1	5	3	15.7896	3.99851	0.0586457	0	0	0	0.023708
2020	231200	绥化	黑龙江省	0.113	0.44086	0	0		0.003781	0	10.3815	0.0056	0.0017	0.0079	0.991935	0.0002	0.365851	0.094086	其他	1	5	2.3	14.9787	2.43136	0.103638	0	0	0
2021	231200	绥化	黑龙江省	0.1154	0.441532	0	0		0.001155	0	10.0595	0.0095	0.0026	0.0031	0.790914	0.0003	0.307319	0.0642859	其他	1	5	2	15.0683	3.86425	0.0776438	0	0	0
2010	310000	上海	上海市	0.4205	0.893	0	0		0.060606	0	11.2093	0.2185	0.2749	0.2188	7.24446	0.0665	0.363	0.0786653	其他	1	1	5.8	17.9264	7.66589		0	0	0	0.39287
2011	310000	上海	上海市	0.413	0.893039	0	0		0.05641	0	11.2978	0.2581	0.3192	0.2381	4.22835	0.1049	0.3702	0.0778431	其他	1	1	6.5	18.035	7.55368	0.398111	0	0	0	0.49732
2012	310000	上海	上海市	0.3892	0.892872	0	0		0.059524	0	11.331	0.2361	0.3733	0.274	4.07336	0.1276	0.3754	0.0774238	其他	1	1	5	18.1196	7.27826	0.683022	0	1	1	0.55573
2013	310000	上海	上海市	0.3716	0.895833	0	0		0.057778	0	11.4061	0.3074	0.4247	0.2578	3.99591	0.1384	0.3809	0.0772374	其他	1	1	4	18.21	7.09604	0.569481	0	1	1	0.61896
2014	310000	上海	上海市	0.3466	0.892987	0	0		0.053061	0	11.4854	0.301	0.4623	0.3	3.75071	0.1359	0.3826	0.0767671	其他	1	1	4.5	18.3481	7.32143	0.680385	0	1	1	0.73046
2015	310000	上海	上海市	0.3181	0.885273	0	0		0.043548	0	11.5299	0.3347	0.5761	0.3983	3.65907	0.1755	0.3809	0.0765184	其他	1	1	3.7	18.4207	7.91327	0.588434	0	1	1	0.722883
2016	310000	上海	上海市	0.2983	0.89015	0	0		0.049275	0	11.6395	0.4051	0.7411	0.5154	3.38508	0.2481	0.3816	0.0759904	其他	1	1	4.7	18.516	7.74317	0.595314	1	1	1	0.627777
2017	310000	上海	上海市	0.3046	0.890916	0	0		0.052	0	11.7417	0.4756	0.906	0.6785	3.29359	0.2372	0.3814	0.0756252	其他	1	1	3.9	18.603	7.76345	0.606286	1	1	1	0.632309
2018	310000	上海	上海市	0.2978	0.891313	0	0		0.05119	0	11.8006	0.6673	1.0612	0.7417	3.29091	0.237	0.38227	0.0770827	其他	1	1	6.3	18.683	7.5355	0.616089	1	1	1	0.640667
2019	310000	上海	上海市	0.2699	0.892382	0	0		0.047561	0	11.9393	0.5232	0.8798	0.7351	3.53728	0.1604	0.382957	0.0792658	其他	1	1	6.3	18.8907	7.6224	0.620932	1	1	1	0.716058
2020	310000	上海	上海市	0.2659	0.893087	0	0		0.050617	0	11.9624	0.8227	0.9409	0.9001	3.53859	0.1941	0.382957	0.0816195	其他	1	1	6.3	18.8907	7.54575	0.638364	1	1	1
2021	310000	上海	上海市	0.2649	0.89313	0	0		0.05	0	12.0597	1.0006	0.6739	0.273	3.74006	0.319	0.392624	0.0847221	其他	1	1	5.3	19.0085	7.53132	0.648606	1	1	1
2010	320100	南京	江苏省	0.4537	0.785	1	0	2014	0.030576	0	11.0618	0.0636	0.1173	0.074	4.8916	0.0365	0.16	0.16613	其他	1	2	6.8	16.951	8.15217		0	0	0	0.12564
2011	320100	南京	江苏省	0.4492	0.7973	1	0	2014	0.035941	0	11.2282	0.0838	0.1439	0.0871	3.09282	0.0573	0.1532	0.166097	其他	1	2	6.8	17.1114	8.25043	0.381074	0	0	0	0.13931
2012	320100	南京	江苏省	0.4403	0.802	1	0	2014	0.045457	0	11.3876	0.0935	0.199	0.1255	3.17731	0.083	0.1417	0.145797	其他	1	2	1.3	17.2495	8.50058	0.515087	0	0	0	0.1474
2013	320100	南京	江苏省	0.4307	0.805	1	0	2014	0.047203	0	11.4897	0.1538	0.2755	0.1308	3.39896	0.102	0.1419	0.165264	其他	1	2	5.8	17.3709	9.11298	0.336311	0	0	0	0.2161
2014	320100	南京	江苏省	0.4108	0.809	1	1	2014	0.048603	1	11.5816	0.1512	0.3273	0.1591	3.34465	0.098	0.144	0.166434	其他	1	2	6.4	17.5532	8.9845	0.581929	0	0	0	0.23
2015	320100	南京	江苏省	0.4029	0.814	1	1	2014	0.05203	1	11.6766	0.1935	0.3826	0.2201	3.29533	0.1202	0.1462	0.168836	其他	1	2	7.2	17.6441	8.56992	0.471559	0	0	0	0.213097
2016	320100	南京	江苏省	0.392	0.82	1	1	2014	0.044275	1	11.7783	0.2359	0.5283	0.303	3.15434	0.1528	0.1484	0.169248	其他	1	2	7.9	17.7473	8.30498	0.474407	0	0	0	0.20519
2017	320100	南京	江苏省	0.38015	0.8229	1	1	2014	0.048067	1	11.8774	0.2701	0.7252	0.3713	2.81704	0.1821	0.1521	0.160953	其他	1	2	7.5	17.8409	8.87999	0.371079	0	1	0	0.20449
2018	320100	南京	江苏省	0.3683	0.825	1	1	2014	0.053696	1	11.9454	0.3952	0.8143	0.5484	3.02987	0.2	0.155498	0.165568	其他	1	2	9.8	17.8759	8.90676	0.512162	0	1	0	0.219156
2019	320100	南京	江苏省	0.3593	0.832	1	1	2014	0.057424	1	12.0119	0.3934	0.6172	0.5108	3.18471	0.1434	0.158846	0.186811	其他	1	2	5.7	18.0782	8.94978	0.535982	0	1	0	0.202518
2020	320100	南京	江苏省	0.3519	0.868	1	1	2014	0.055556	1	11.9888	0.5434	0.686	0.5535	3.46685	0.182	0.161449	0.178991	其他	1	2	5.5	18.0922	8.74976	0.519043	0	1	0
2021	320100	南京	江苏省	0.3609	0.869	1	1	2014	0.061111	1	12.0423	0.6351	0.44	0.1868	4.21822	0.2853	0.163917	0.164207	其他	1	2	5.2	18.185	8.89358	0.534796	0	1	0
2010	320200	无锡	江苏省	0.5539	0.7031	1	0	2014	0.038721	0	11.4185	0.0668	0.0662	0.0855	12.5314	0.011	0.2074	0.10094	其他	1	2	4.5	16.7059	8.40638		0	0	0	0.08295
2011	320200	无锡	江苏省	0.5419	0.7223	1	0	2014	0.041093	0	11.5831	0.1041	0.1003	0.1101	8.14807	0.0196	0.2062	0.10002	其他	1	2	5.5	16.86	7.92426	0.402447	0	0	0	0.08696
2012	320200	无锡	江苏省	0.5301	0.729	1	0	2014	0.045368	0	11.6746	0.1091	0.1372	0.1381	8.11693	0.0298	0.2089	0.0988729	其他	1	2	4.6	16.9936	7.21986	0.642982	0	0	1	0.08809
2013	320200	无锡	江苏省	0.5214	0.737	1	0	2014	0.04944	0	11.7354	0.1613	0.1511	0.1271	8.32806	0.0374	0.211	0.0994573	其他	1	2	6	17.1477	7.84433	0.338562	0	0	1	0.12805
2014	320200	无锡	江苏省	0.4992	0.745	1	1	2014	0.047299	1	11.7452	0.1323	0.179	0.142	7.94295	0.0362	0.2115	0.101512	其他	1	2	7	17.0736	7.2612	0.622637	0	0	1	0.12349
2015	320200	无锡	江苏省	0.4928	0.754	1	1	2014	0.043866	1	11.7795	0.1759	0.2753	0.2007	7.66088	0.0493	0.1953	0.103616	其他	1	2	6	17.1477	6.73627	0.472329	0	0	1	0.11879
2016	320200	无锡	江苏省	0.472	0.758	1	1	2014	0.042805	1	11.8489	0.2062	0.3706	0.2681	7.43422	0.0569	0.199	0.105511	其他	1	2	7.4	17.2495	6.43903	0.47838	0	0	1	0.11334
2017	320200	无锡	江苏省	0.47485	0.76	1	1	2014	0.042637	1	12.0309	0.2325	0.2939	0.2936	8.02381	0.0542	0.202	0.107232	其他	1	2	7.2	17.3709	7.29575	0.497925	0	0	1	0.113085
2018	320200	无锡	江苏省	0.4777	0.763	1	1	2014	0.045161	1	12.0275	0.3096	0.2647	0.3674	8.89125	0.0559	0.205223	0.111943	其他	1	2	6.6	17.4264	7.38836	0.324664	0	0	1	0.112321
2019	320200	无锡	江苏省	0.4748	0.771	1	1	2014	0.050191	1	12.112	0.2739	0.1695	0.4392	9.42881	0.0317	0.208926	0.119848	其他	1	2	6	17.2167	7.48124	0.568578	0	0	1	0.122348
2020	320200	无锡	江苏省	0.4649	0.828	1	1	2014	0.040769	1	11.9877	0.4675	0.1816	0.5342	9.38639	0.0387	0.216831	0.111624	其他	1	2	4.9	17.2167	7.62601	0.526567	0	0	1
2021	320200	无锡	江苏省	0.4793	0.829	1	1	2014	0.046105	1	12.1398	0.6043	0.1266	0.1476	10.3256	0.0607	0.225029	0.118085	其他	1	2	4.6	17.312	7.70829	0.546575	0	0	1
2010	320300	徐州	江苏省	0.5067	0.539	1	0	2014	0.013768	0	10.428	0.0156	0.0276	0.0196	3.97572	0.0008	0.3547	0.136447	再生	1	3	3.3	16.0773	5.89418		0	0	0	0.06182
2011	320300	徐州	江苏省	0.5003	0.5543	1	0	2014	0.023006	0	10.6453	0.0277	0.0368	0.0296	3.25222	0.0032	0.3499	0.136055	再生	1	3	3.5	16.2134	5.70673	0.160923	0	0	0	0.06237
2012	320300	徐州	江苏省	0.4901	0.567	1	0	2014	0.023755	0	10.7516	0.0289	0.0334	0.041	3.33835	0.0046	0.3533	0.136665	再生	1	3	3.8	16.3805	6.36862	0.170354	0	0	0	0.06352
2013	320300	徐州	江苏省	0.4775	0.581	1	0	2014	0.024143	0	10.8438	0.0444	0.0457	0.0335	3.34536	0.0068	0.3901	0.136575	再生	1	3	3.6	16.5236	6.1008	0.127611	0	0	0	0.10977
2014	320300	徐州	江苏省	0.4525	0.595	1	1	2014	0.026489	1	10.9673	0.0463	0.0401	0.046	3.31583	0.0063	0.3963	0.144992	再生	1	3	6.4	16.86	5.88778	0.3418	0	0	1	0.10771
2015	320300	徐州	江苏省	0.4427	0.611	1	1	2014	0.025587	1	11.0209	0.0485	0.0358	0.054	3.31641	0.0104	0.3106	0.152997	再生	1	3	5.7	16.9936	5.05411	0.180065	0	0	1	0.104988
2016	320300	徐州	江苏省	0.4328	0.624	1	1	2014	0.02595	1	11.0958	0.0655	0.0691	0.0854	3.39923	0.0135	0.3024	0.160285	再生	1	3	6.1	17.1114	6.28069	0.1784	0	0	1	0.09982
2017	320300	徐州	江苏省	0.42455	0.6376	1	1	2014	0.025969	1	11.2294	0.065	0.0953	0.0649	2.75233	0.0215	0.3286	0.167656	再生	1	3	6.8	17.1828	7.18662	0.178277	0	0	1	0.097741
2018	320300	徐州	江苏省	0.4163	0.651	1	1	2014	0.028924	1	11.2549	0.071	0.1652	0.0937	2.79596	0.0247	0.341761	0.176176	再生	1	3	7	17.2495	7.74286	0.181349	0	0	1	0.087358
2019	320300	徐州	江苏省	0.4036	0.667	1	1	2014	0.02942	1	11.3094	0.0653	0.1437	0.1235	2.01459	0.0172	0.343183	0.181826	再生	1	3	7.8	17.3709	7.32259	0.1809	0	0	1	0.074205
2020	320300	徐州	江苏省	0.4005	0.656	1	1	2014	0.022323	1	11.2943	0.1508	0.0698	0.1787	2.22812	0.0253	0.343183	0.182285	再生	1	3	5.6	17.312	7.34602	0.19146	0	0	1
2021	320300	徐州	江苏省	0.4159	0.662	1	1	2014	0.025122	1	11.4044	0.1868	0.0607	0.049	2.83436	0.032	0.343166	0.194669	再生	1	3	6.2	17.5044	7.14692	0.205514	0	0	1
2010	320400	常州	江苏省	0.553	0.6395	1	0	2014	0.031101	0	11.0869	0.047	0.0326	0.0587	13.8789	0.0069	0.3437	0.112023	其他	2	3	4.3	16.2134	8.06114		0	0	0	0.03816
2011	320400	常州	江苏省	0.5448	0.652	1	0	2014	0.034805	0	11.2571	0.0694	0.0585	0.0691	7.82416	0.0107	0.3572	0.109953	其他	2	3	2.6	16.3004	7.31932	0.32063	0	0	0	0.05012
2012	320400	常州	江苏省	0.5292	0.662	1	0	2014	0.048543	0	11.3545	0.0634	0.1233	0.0902	8.2551	0.019	0.3665	0.104897	其他	2	3	3.1	16.4546	8.02735	0.400162	0	0	1	0.04886
2013	320400	常州	江苏省	0.5161	0.675	1	0	2014	0.052647	0	11.4487	0.1147	0.0997	0.0877	9.04712	0.02	0.3798	0.109696	其他	2	3	4.4	16.5881	8.15322	0.277033	0	0	1	0.07148
2014	320400	常州	江苏省	0.4913	0.687	1	1	2014	0.050475	1	11.5554	0.0973	0.1297	0.1013	9.26241	0.031	0.3035	0.111651	其他	2	3	4.8	16.7059	7.9482	0.44877	0	0	1	0.07174
2015	320400	常州	江苏省	0.4771	0.7	1	1	2014	0.046429	1	11.6328	0.1184	0.1473	0.1275	9.0271	0.036	0.2399	0.114688	其他	2	3	4.4	16.8112	7.60557	0.400392	0	0	1	0.069894
2016	320400	常州	江苏省	0.4646	0.71	1	1	2014	0.047098	1	11.7171	0.1186	0.1632	0.131	8.75238	0.0498	0.2429	0.12134	其他	2	3	6.2	16.9065	7.76952	0.410317	0	0	1	0.0685
2017	320400	常州	江苏省	0.46375	0.718	1	1	2014	0.045617	1	11.8488	0.1019	0.1846	0.1631	8.98819	0.0437	0.2441	0.119279	其他	2	3	5.9	16.9936	7.83382	0.314626	0	1	1	0.068877
2018	320400	常州	江苏省	0.4629	0.725	1	1	2014	0.043041	1	11.9193	0.18	0.191	0.2159	8.98287	0.0425	0.302999	0.123708	其他	2	3	4.6	17.0736	7.9621	0.446729	0	1	1	0.068381
2019	320400	常州	江苏省	0.4769	0.733	1	1	2014	0.041123	1	11.9592	0.1399	0.1164	0.2184	9.87331	0.0242	0.294598	0.133016	其他	2	3	6	16.9936	7.97835	0.467666	0	1	1	0.0646
2020	320400	常州	江苏省	0.4633	0.771	1	1	2014	0.029954	1	11.9032	0.237	0.1304	0.2829	9.59353	0.0262	0.230947	0.125963	其他	2	3	6.5	16.9936	7.5602	0.44017	0	1	1
2021	320400	常州	江苏省	0.4767	0.776	1	1	2014	0.043968	1	12.0107	0.3368	0.0846	0.097	10.5858	0.0428	0.227613	0.13022	其他	2	3	6.4	17.1828	7.11373	0.456199	0	1	1
2010	320500	苏州	江苏省	0.5693	0.7055	1	0	2014	0.043025	0	11.3837	0.0672	0.0959	0.0856	12.9315	0.0091	0.1769	0.0801073	其他	1	2		16.9936	7.05468		0	0	0	0.13087
2011	320500	苏州	江苏省	0.5559	0.7131	1	0	2014	0.053605	0	11.5577	0.1108	0.1948	0.1244	9.41561	0.017	0.1852	0.0816585	其他	1	2	4.9	17.1477	6.88938	0.416024	0	0	0	0.13308
2012	320500	苏州	江苏省	0.5413	0.723	1	0	2014	0.060536	0	11.6418	0.128	0.2526	0.2065	9.90037	0.0341	0.1827	0.0847851	其他	1	2	5.3	17.2812	6.94173	0.781038	0	1	0	0.13365
2013	320500	苏州	江苏省	0.5263	0.732	1	0	2014	0.063639	0	11.719	0.2481	0.3454	0.2086	10.1865	0.0497	0.1882	0.0889737	其他	1	2	5.8	17.4264	7.93521	0.378229	0	1	0	0.2934
2014	320500	苏州	江苏省	0.5009	0.74	1	1	2014	0.058307	1	11.7907	0.2597	0.3913	0.2586	9.8378	0.0485	0.1926	0.103299	其他	1	2	7.2	17.5291	7.55855	0.560112	0	1	0	0.31542
2015	320500	苏州	江苏省	0.4857	0.749	1	1	2014	0.058887	1	11.8586	0.2979	0.3829	0.337	9.47815	0.0768	0.1967	0.109019	其他	1	2	7	17.6222	7.55843	0.507412	0	1	0	0.30393
2016	320500	苏州	江苏省	0.4703	0.755	1	1	2014	0.0595	1	11.8487	0.3346	0.4697	0.4146	8.96848	0.1115	0.2049	0.113717	其他	1	2	9	17.7073	7.73646	0.59232	0	1	0	0.28869
2017	320500	苏州	江苏省	0.4753	0.758	1	1	2014	0.066667	1	11.9774	0.3613	0.5829	0.5423	9.21038	0.1121	0.2185	0.118849	其他	1	2	7	17.8045	7.44006	0.644272	0	1	0	0.290972
2018	320500	苏州	江苏省	0.4803	0.761	1	1	2014	0.075	1	12.0851	0.5616	0.6359	0.6351	9.69315	0.1215	0.234434	0.126651	其他	1	2	6.9	17.8586	7.50749	0.687443	0	1	0	0.290125
2019	320500	苏州	江苏省	0.4746	0.77	1	1	2014	0.085714	1	12.0825	0.4451	0.3765	0.7125	10.2717	0.0624	0.252015	0.135724	其他	1	2	4.6	18.1722	7.77747	0.707815	0	1	0	0.291528
2020	320500	苏州	江苏省	0.4653	0.817	1	1	2014	0.095652	1	11.9632	0.7934	0.4782	0.9783	9.33363	0.0755	0.279733	0.120258	其他	1	2	6.2	18.1593	7.80459	0.614161	0	1	0
2021	320500	苏州	江苏省	0.4786	0.819	1	1	2014	0.092308	1	12.0953	1.0778	0.257	0.2494	9.72462	0.1121	0.317558	0.124936	其他	1	2	6.5	18.3153	7.77535	0.627693	0	1	0
2010	320600	南通	江苏省	0.5507	0.56	1	0	2014	0.031226	0	10.7802	0.0243	0.0515	0.0307	10.4204	0.003	0.4607	0.100558	其他	1	3	4.3	16.3805	4.33252		0	0	0	0.06311
2011	320600	南通	江苏省	0.5445	0.576	1	0	2014	0.031122	0	10.9375	0.0436	0.0524	0.0524	6.73883	0.0042	0.309	0.0962984	其他	1	3	3.8	16.5236	7.31583	0.206625	0	0	0	0.06599
2012	320600	南通	江苏省	0.5296	0.587	1	0	2014	0.028176	0	11.0515	0.0467	0.0481	0.0441	6.771	0.0071	0.386	0.0921713	其他	1	3	3.9	16.6487	7.81108	0.341337	0	0	0	0.06848
2013	320600	南通	江苏省	0.5207	0.599	1	0	2014	0.032872	0	11.1348	0.0557	0.0546	0.0458	6.9981	0.0091	0.3741	0.089682	其他	1	3	5	16.7599	7.78579	0.168866	0	0	1	0.18385
2014	320600	南通	江苏省	0.4975	0.612	1	1	2014	0.03352	1	11.2658	0.0502	0.0588	0.0458	6.96218	0.0083	0.3887	0.0888867	其他	1	3	5	16.9065	7.91044	0.43424	0	0	1	0.22127
2015	320600	南通	江苏省	0.4843	0.628	1	1	2014	0.03236	1	11.3333	0.054	0.0653	0.064	6.93973	0.0176	0.4082	0.0886189	其他	1	3	7	16.9936	8.26232	0.250691	0	0	1	0.209823
2016	320600	南通	江苏省	0.4684	0.644	1	1	2014	0.030444	1	11.4406	0.0587	0.0777	0.0799	6.93707	0.0267	0.4128	0.0909494	其他	1	3	6.9	17.0736	7.89776	0.257079	0	0	1	0.20534
2017	320600	南通	江苏省	0.46845	0.6603	1	1	2014	0.03363	1	11.5656	0.0712	0.1428	0.104	7.02396	0.0242	0.4016	0.0904022	其他	1	3	7.3	17.1828	7.62652	0.196353	0	0	1	0.209741
2018	320600	南通	江苏省	0.4685	0.671	1	1	2014	0.042931	1	11.6519	0.1139	0.1673	0.1407	7.1409	0.0243	0.410578	0.0937491	其他	1	3	9.8	17.2495	7.33621	0.288142	0	0	1	0.21004
2019	320600	南通	江苏省	0.4905	0.681	1	1	2014	0.034031	1	11.7633	0.0924	0.0862	0.1541	6.78601	0.0192	0.41598	0.0986488	其他	1	3	6.7	17.3419	7.78047	0.308944	0	0	1	0.161141
2020	320600	南通	江苏省	0.4749	0.704	1	1	2014	0.037307	1	11.7707	0.164	0.0841	0.1669	6.94229	0.0179	0.463646	0.0964117	其他	1	3	5.5	17.3419	7.0376	0.309044	0	0	1
2021	320600	南通	江苏省	0.4859	0.712	1	1	2014	0.045757	1	11.8653	0.1928	0.0908	0.0509	7.98914	0.0468	0.45631	0.100165	其他	1	3	5.6	17.4791	7.43517	0.326395	0	0	1
2010	320700	连云港	江苏省	0.4568	0.5175	1	0	2014	0.021325	0	10.2143	0.0046	0.0026	0.0023	3.74792	0.0005	0.1088	0.152541	其他	2	4	4.6	15.2741	7.58857		0	0	0	0.034
2011	320700	连云港	江苏省	0.4639	0.5315	1	0	2014	0.021824	0	10.371	0.0042	0.0071	0.0069	2.87955	0.0017	0.1176	0.149555	其他	2	4	5.7	15.425	6.32961	0.138408	0	0	0	0.03516
2012	320700	连云港	江苏省	0.4591	0.544	1	0	2014	0.02417	0	10.4998	0.0076	0.0067	0.0101	3.14961	0.0016	0.1222	0.148035	其他	2	4	5.1	15.5734	6.24407	0.152824	0	0	0	0.0355
2013	320700	连云港	江苏省	0.4522	0.557	1	0	2014	0.02462	0	10.6127	0.0099	0.0081	0.0071	3.72378	0.0032	0.123	0.140978	其他	2	4	4.2	15.7026	6.65618	0.117149	0	0	0	0.04715
2014	320700	连云港	江苏省	0.4526	0.571	1	1	2014	0.026413	1	10.7128	0.0104	0.0099	0.0112	3.7042	0.0021	0.1232	0.145477	其他	2	4	3.1	15.817	7.35942	0.268802	0	0	0	0.04822
2015	320700	连云港	江苏省	0.4438	0.587	1	1	2014	0.025674	1	10.8032	0.0144	0.0119	0.0177	3.80222	0.0035	0.1463	0.150729	其他	2	4	3.7	15.9318	7.32719	0.165983	0	0	0	0.047672
2016	320700	连云港	江苏省	0.4418	0.602	1	1	2014	0.027108	1	10.8799	0.0211	0.0181	0.0284	4.01549	0.0044	0.1464	0.154568	其他	2	4	6.4	16.0455	6.16769	0.166168	0	0	0	0.04748
2017	320700	连云港	江苏省	0.4387	0.617	1	1	2014	0.022581	1	10.9603	0.0273	0.0238	0.037	3.32861	0.0054	0.1529	0.159316	其他	2	4	4.7	16.1181	6.48496	0.167766	0	0	0	0.045656
2018	320700	连云港	江苏省	0.4356	0.626	1	1	2014	0.02362	1	11.034	0.0365	0.0258	0.0418	2.26106	0.005	0.153375	0.166285	其他	2	4	4.5	16.2134	6.08278	0.175279	0	0	0	0.047279
2019	320700	连云港	江苏省	0.4343	0.636	1	1	2014	0.029936	1	11.1378	0.0308	0.0156	0.0412	2.08823	0.0043	0.153375	0.172247	其他	2	4	4.3	16.3004	6.22357	0.178346	0	0	0	0.042699
2020	320700	连云港	江苏省	0.4187	0.615	1	1	2014	0.016671	1	11.1806	0.0465	0.0294	0.0576	2.14084	0.0034	0.155254	0.172572	其他	2	4	7.1	16.2134	6.09721	0.179915	0	0	0
2021	320700	连云港	江苏省	0.4362	0.624	1	1	2014	0.016114	1	11.2948	0.0637	0.0128	0.0181	2.42503	0.0077	0.146903	0.17611	其他	2	4	7	16.3004	6.06485	0.192212	0	0	0
2010	320800	淮安	江苏省	0.4662	0.5079	1	0	2014	0.002134	0	10.2799	0.0043	0.0045	0.0045	4.99376	0.0012	0.5383	0.138511	其他	2	3	2.4	15.3631	5.80996		0	0	0	0.03928
2011	320800	淮安	江苏省	0.4699	0.5204	1	0	2014	0.020831	0	10.4742	0.0063	0.0054	0.006	3.11238	0.0024	0.5677	0.132851	其他	2	3	3.2	15.5203	6.22367	0.139598	0	0	0	0.04084
2012	320800	淮安	江苏省	0.4629	0.535	1	0	2014	0.021883	0	10.5855	0.0077	0.0058	0.0103	4.04122	0.0026	0.604	0.129318	其他	2	3	5.3	15.6561	6.44152	0.15949	0	1	0	0.04273
2013	320800	淮安	江苏省	0.456	0.551	1	0	2014	0.022773	0	10.7272	0.0105	0.0125	0.0092	4.61166	0.0031	0.6081	0.128318	其他	2	3	2.9	15.7896	5.42342	0.126176	0	1	0	0.06329
2014	320800	淮安	江苏省	0.4423	0.565	1	1	2014	0.024692	1	10.8498	0.014	0.0229	0.0159	5.09882	0.0024	0.6133	0.127633	其他	2	3	5.1	15.9673	5.49754	0.337052	0	1	0	0.07427
2015	320800	淮安	江苏省	0.4286	0.582	1	1	2014	0.023627	1	10.9227	0.0252	0.0189	0.0288	5.43309	0.0025	0.6461	0.128122	其他	2	3	5.2	16.0876	5.76527	0.172427	0	1	0	0.072516
2016	320800	淮安	江苏省	0.4161	0.597	1	1	2014	0.019354	1	11.0172	0.0251	0.0237	0.0298	5.29746	0.0038	0.5226	0.129879	其他	2	3	6.3	16.2134	6.27994	0.165326	0	1	0	0.06875
2017	320800	淮安	江苏省	0.41745	0.6125	1	1	2014	0.021646	1	11.1148	0.0255	0.0445	0.0501	4.42613	0.0036	0.4876	0.132294	其他	2	3	6.8	16.3004	5.67626	0.122613	0	1	0	0.064533
2018	320800	淮安	江苏省	0.4188	0.624	1	1	2014	0.019081	1	11.1995	0.0541	0.0571	0.0579	4.05482	0.0052	0.518099	0.134382	其他	2	3	10.2	16.3004	6.167	0.176623	0	1	0	0.047138
2019	320800	淮安	江苏省	0.4178	0.635	1	1	2014	0.017113	1	11.278	0.0378	0.0261	0.0561	3.07951	0.0038	0.541994	0.138985	其他	2	3	6.5	16.6487	7.37902	0.180038	0	1	0	0.045932
2020	320800	淮安	江苏省	0.4052	0.657	1	1	2014	0.014684	1	11.3821	0.0632	0.0247	0.0707	3.25934	0.0058	0.566696	0.146785	其他	2	3	2.7	16.6487	5.93121	0.202533	0	1	0
2021	320800	淮安	江苏省	0.4152	0.662	1	1	2014	0.01989	1	11.5212	0.0816	0.0206	0.0244	3.84902	0.009	0.549969	0.161804	其他	2	3	7.4	16.7059	6.15798	0.216385	0	1	0
2010	320900	盐城	江苏省	0.4701	0.525	1	0	2014	0.020761	0	10.3629	0.0124	0.0115	0.0159	5.26845	0.0013	0.3221	0.104586	其他	1	3	4.2	15.8567	5.73581		0	0	0	0.05191
2011	320900	盐城	江苏省	0.4713	0.54	1	0	2014	0.029028	0	10.5633	0.0164	0.0095	0.0124	3.57863	0.0018	0.2353	0.102205	其他	1	3	5.8	16.0127	5.54899	0.160191	0	0	0	0.05278
2012	320900	盐城	江苏省	0.4721	0.558	1	0	2014	0.034301	0	10.668	0.0132	0.0152	0.0196	3.90228	0.0039	0.2371	0.102301	其他	1	3	5.5	16.1181	4.55504	0.419814	0	0	0	0.05382
2013	320900	盐城	江苏省	0.4707	0.572	1	0	2014	0.035336	0	10.7889	0.0249	0.0219	0.0205	4.04443	0.0068	0.2418	0.102689	其他	1	3	6.8	16.3004	4.71284	0.122067	0	0	0	0.08864
2014	320900	盐城	江苏省	0.4647	0.585	1	1	2014	0.039386	1	10.8707	0.0264	0.0249	0.0289	4.15628	0.0046	0.2658	0.104347	其他	1	3	5.7	16.3805	5.79905	0.347906	0	0	0	0.08732
2015	320900	盐城	江苏省	0.4566	0.601	1	1	2014	0.038547	1	10.97	0.0339	0.0403	0.0442	4.36605	0.0055	0.2232	0.105899	其他	1	3	8.1	16.5236	6.56574	0.176359	0	0	0	0.089218
2016	320900	盐城	江苏省	0.448	0.616	1	1	2014	0.044329	1	11.0649	0.0532	0.0613	0.0692	4.42361	0.0129	0.223	0.109672	其他	1	3	8.5	16.5881	6.56163	0.180111	0	0	0	0.08743
2017	320900	盐城	江苏省	0.446	0.629	1	1	2014	0.033373	1	11.1622	0.075	0.1346	0.1314	3.97531	0.0173	0.2248	0.109408	其他	1	3	7.5	16.7059	6.69411	0.128979	0	0	0	0.08339
2018	320900	盐城	江苏省	0.444	0.64	1	1	2014	0.033863	1	11.2436	0.1337	0.1495	0.1652	4.0625	0.0215	0.220563	0.114452	其他	1	3	7.5	16.7059	7.00049	0.189209	0	0	0	0.080447
2019	320900	盐城	江苏省	0.4159	0.649	1	1	2014	0.030273	1	11.2781	0.1164	0.0747	0.145	4.05055	0.0166	0.230616	0.117555	其他	1	3	7.1	16.9065	7.33135	0.190451	0	0	0	0.059943
2020	320900	盐城	江苏省	0.3996	0.641	1	1	2014	0.027578	1	11.401	0.1633	0.0803	0.1758	4.67767	0.0173	0.237121	0.128461	其他	1	3	6.5	16.9065	6.89164	0.211824	0	0	0
2021	320900	盐城	江苏省	0.4059	0.648	1	1	2014	0.024773	1	11.496	0.1909	0.0434	0.0468	5.20483	0.022	0.235742	0.127286	其他	1	3	7.5	17.1114	7.3091	0.234085	0	0	0
2010	321000	扬州	江苏省	0.5514	0.5673	1	0	2014	0.033895	0	10.806	0.0174	0.0182	0.0185	8.62363	0.0026	0.2818	0.118234	其他	2	3	2.3	15.8034	6.48361		0	0	0	0.04009
2011	321000	扬州	江苏省	0.5429	0.579	1	0	2014	0.037275	0	10.9726	0.0217	0.0295	0.0229	5.78983	0.0035	0.257	0.114963	其他	2	3	3.1	15.9556	6.83081	0.227132	0	0	0	0.04211
2012	321000	扬州	江苏省	0.53	0.588	1	0	2014	0.035039	0	11.0809	0.0225	0.0311	0.0257	5.73066	0.0072	0.2582	0.113302	其他	2	3	2.8	16.0876	7.02427	0.365715	0	0	0	0.04293
2013	321000	扬州	江苏省	0.5208	0.6	1	0	2014	0.0327	0	11.2095	0.034	0.0403	0.0264	6.14765	0.0065	0.2638	0.110183	其他	2	3	3.8	16.2134	7.06392	0.191427	0	0	0	0.10114
2014	321000	扬州	江苏省	0.51	0.612	1	1	2014	0.030549	1	11.3221	0.0288	0.0415	0.0409	6.2507	0.0062	0.2628	0.108076	其他	2	3	6.3	16.2134	7.4897	0.440181	0	0	0	0.11328
2015	321000	扬州	江苏省	0.5009	0.628	1	1	2014	0.029977	1	11.3988	0.0533	0.0529	0.0578	6.18699	0.0072	0.2631	0.10631	其他	2	3	7	16.3004	7.34735	0.269854	0	0	0	0.108425
2016	321000	扬州	江苏省	0.4939	0.644	1	1	2014	0.025583	1	11.4836	0.0593	0.0699	0.072	5.92805	0.0122	0.2808	0.103829	其他	2	3	7.1	16.4546	6.89567	0.274098	0	0	0	0.10213
2017	321000	扬州	江苏省	0.4869	0.6605	1	1	2014	0.029374	1	11.6363	0.0668	0.1315	0.125	6.33956	0.0141	0.2915	0.103283	其他	2	3	6.1	16.5236	6.92755	0.217591	0	0	0	0.09813
2018	321000	扬州	江苏省	0.4799	0.671	1	1	2014	0.028661	1	11.7067	0.1388	0.1497	0.1775	6.6034	0.0184	0.293591	0.1035	其他	2	3	6	16.5881	7.23627	0.301356	0	0	0	0.097064
2019	321000	扬州	江苏省	0.4749	0.682	1	1	2014	0.028426	1	11.773	0.13	0.0867	0.2118	6.6674	0.0186	0.295974	0.107049	其他	2	3	5.2	16.4546	7.21839	0.314089	0	0	0	0.08581
2020	321000	扬州	江苏省	0.4606	0.71	1	1	2014	0.018612	1	11.7871	0.234	0.0848	0.2075	6.66301	0.0197	0.298165	0.109448	其他	2	3	5.3	16.4546	7.9645	0.353259	0	0	0
2021	321000	扬州	江苏省	0.4789	0.714	1	1	2014	0.021666	1	11.894	0.2173	0.0498	0.0544	7.61197	0.0263	0.29648	0.113058	其他	2	3	5.8	16.5236	7.61114	0.356345	0	0	0
2010	321100	镇江	江苏省	0.5638	0.6196	1	0	2014	0.032749	0	11.07	0.0138	0.0196	0.014	10.0337	0.0026	0.1577	0.10885	其他	2	3	2.6	15.5383	7.76837		0	0	0	0.03726
2011	321100	镇江	江苏省	0.5505	0.6302	1	0	2014	0.035022	0	11.2034	0.0178	0.0309	0.0192	6.93297	0.0075	0.158	0.105833	其他	2	3	2.6	15.7026	7.91026	0.256954	0	0	0	0.03927
2012	321100	镇江	江苏省	0.5397	0.642	1	0	2014	0.042655	0	11.3195	0.0172	0.0548	0.0233	7.75326	0.012	0.1577	0.101067	其他	2	3	2.7	15.8567	7.95634	0.451665	0	1	1	0.04067
2013	321100	镇江	江苏省	0.5293	0.654	1	0	2014	0.036908	0	11.4254	0.0319	0.0818	0.0337	8.78562	0.0113	0.1594	0.10013	其他	2	3	4.4	15.9788	8.55555	0.206477	0	1	1	0.04671
2014	321100	镇江	江苏省	0.5015	0.666	1	1	2014	0.038295	1	11.5527	0.0397	0.0902	0.0334	9.26405	0.0158	0.1598	0.100181	其他	2	3	5.5	16.1181	8.5126	0.451013	0	1	1	0.05073
2015	321100	镇江	江苏省	0.4931	0.679	1	1	2014	0.035057	1	11.6099	0.0387	0.0959	0.046	8.9501	0.0258	0.1601	0.100973	其他	2	3	6	16.2134	8.46154	0.277246	0	1	1	0.050499
2016	321100	镇江	江苏省	0.4879	0.692	1	1	2014	0.037444	1	11.686	0.0456	0.1491	0.0613	8.24468	0.0383	0.1603	0.102466	其他	2	3	6.7	16.3004	8.5933	0.281779	0	1	1	0.04797
2017	321100	镇江	江苏省	0.48795	0.705	1	1	2014	0.032444	1	11.7404	0.053	0.1971	0.0843	6.42124	0.0335	0.1605	0.103684	其他	2	3	7.7	16.4546	8.62496	0.209386	0	1	1	0.04306
2018	321100	镇江	江苏省	0.488	0.712	1	1	2014	0.040245	1	11.762	0.0871	0.1525	0.078	6.3204	0.0354	0.159966	0.104456	其他	2	3	6.9	16.4546	8.21995	0.301522	0	1	1	0.038432
2019	321100	镇江	江苏省	0.4858	0.722	1	1	2014	0.038957	1	11.7597	0.0507	0.0732	0.081	6.09646	0.0193	0.159984	0.115541	其他	2	3	5.8	16.3004	7.38763	0.315449	0	1	1	0.037591
2020	321100	镇江	江苏省	0.4713	0.795	1	1	2014	0.033052	1	11.7814	0.0898	0.0704	0.0914	6.26285	0.0188	0.160236	0.113151	其他	2	3	3.8	16.2134	7.08673	0.331306	0	1	1
2021	321100	镇江	江苏省	0.4871	0.799	1	1	2014	0.026528	1	11.913	0.0991	0.0441	0.0239	7.1211	0.03	0.160236	0.121237	其他	2	3	4.8	16.3805	7.14468	0.344101	0	1	1
2010	321200	泰州	江苏省	0.5495	0.5565	1	0	2014	0.019918	0	10.6755	0.0107	0.0107	0.0125	8.6821	0.0014	0.1818	0.109373	其他	2	3	1.7	15.5383	6.00723		0	0	0	0.03715
2011	321200	泰州	江苏省	0.54	0.5681	1	0	2014	0.020309	0	10.8567	0.0137	0.0134	0.0128	5.38046	0.002	0.191	0.105003	其他	2	3	4.5	15.6873	6.2042	0.217018	0	0	0	0.0394
2012	321200	泰州	江苏省	0.531	0.579	1	0	2014	0.019397	0	10.9737	0.0129	0.0271	0.0298	5.46676	0.0025	0.1903	0.100805	其他	2	3	3.3	15.817	5.49689	0.367506	0	0	1	0.04094
2013	321200	泰州	江苏省	0.5235	0.59	1	0	2014	0.022675	0	11.0781	0.0342	0.0199	0.021	5.6776	0.0032	0.2198	0.0979907	其他	2	3	4.3	15.9437	6.19238	0.177714	0	0	1	0.09476
2014	321200	泰州	江苏省	0.5036	0.602	1	1	2014	0.02068	1	11.2023	0.0285	0.0301	0.0278	5.84012	0.0035	0.2244	0.0961723	其他	2	3	5.5	16.0127	5.7672	0.48624	0	0	1	0.10726
2015	321200	泰州	江苏省	0.4911	0.616	1	1	2014	0.02607	1	11.2862	0.0324	0.0299	0.0397	6.17675	0.0033	0.2277	0.0967796	其他	2	3	3.2	16.1181	6.68019	0.253502	0	0	1	0.107171
2016	321200	泰州	江苏省	0.4715	0.632	1	1	2014	0.025889	1	11.3901	0.0417	0.0578	0.0526	6.50992	0.0085	0.2136	0.0968941	其他	2	3	5.8	16.2134	6.91862	0.262475	0	0	1	0.11
2017	321200	泰州	江苏省	0.474	0.6493	1	1	2014	0.02769	1	11.5232	0.0514	0.1104	0.1047	6.43178	0.008	0.2127	0.0971104	其他	2	3	5.1	16.3805	7.02566	0.198322	0	0	1	0.114031
2018	321200	泰州	江苏省	0.4765	0.66	1	1	2014	0.028534	1	11.6083	0.108	0.1066	0.1247	6.00733	0.0163	0.219192	0.0999597	其他	2	3	6.7	16.3805	6.74776	0.299855	0	0	1	0.113962
2019	321200	泰州	江苏省	0.4921	0.668	1	1	2014	0.030085	1	11.6083	0.0862	0.0482	0.0932	5.55639	0.0069	0.2208	0.102628	其他	2	3	4.8	16.4546	7.11908	0.316832	0	0	1	0.094621
2020	321200	泰州	江苏省	0.4783	0.681	1	1	2014	0.018309	1	11.6728	0.1034	0.0451	0.1223	6.33413	0.0122	0.225263	0.108228	其他	2	3	4.4	16.3805	6.93936	0.338091	0	0	1
2021	321200	泰州	江苏省	0.4846	0.686	1	1	2014	0.023686	1	11.7958	0.1379	0.0249	0.0374	7.19183	0.012	0.224878	0.111065	其他	2	3	5.6	16.5881	7.02147	0.358375	0	0	1
2010	321300	宿迁	江苏省	0.4503	0.483	1	0	2014	0.018779	0	10.0558	0.0038	0.0015	0.0036	5.23207	0.0002	0.2149	0.156829	再生	2	4	3.8	14.8802	4.89621		0	0	0	0.02151
2011	321300	宿迁	江苏省	0.4652	0.4978	1	0	2014	0.020981	0	10.2137	0.0032	0.0036	0.0065	3.76594	0.0003	0.2381	0.145745	再生	2	4	3.8	15.0393	5.88875	0.0908682	0	0	0	0.02303
2012	321300	宿迁	江苏省	0.471	0.51	1	0	2014	0.026567	0	10.3502	0.0085	0.0047	0.0091	4.66028	0.0012	0.2548	0.138689	再生	2	4	3.8	15.1765	6.14637	0.262396	0	0	0	0.02435
2013	321300	宿迁	江苏省	0.478	0.524	1	0	2014	0.029755	0	10.471	0.0118	0.0055	0.0106	5.37445	0.0011	0.1798	0.128848	再生	2	4	2.4	15.2971	5.92956	0.0810097	0	0	0	0.05443
2014	321300	宿迁	江苏省	0.4834	0.537	1	1	2014	0.028063	1	10.5772	0.0127	0.0133	0.0138	5.19698	0.0005	0.1909	0.131198	再生	2	4	4	15.5383	5.93182	0.283076	0	0	0	0.05168
2015	321300	宿迁	江苏省	0.4851	0.555	1	1	2014	0.021073	1	10.6751	0.0185	0.0066	0.0218	5.28452	0.0015	0.1987	0.137427	再生	2	4	7	15.6561	6.01199	0.112519	0	0	0	0.051853
2016	321300	宿迁	江苏省	0.4849	0.575	1	1	2014	0.020548	1	10.7939	0.021	0.0073	0.024	5.27609	0.0012	0.2072	0.146133	再生	2	4	7.8	15.7756	6.14082	0.113166	0	0	0	0.04858
2017	321300	宿迁	江苏省	0.47505	0.5853	1	1	2014	0.017845	1	10.8762	0.0296	0.023	0.0614	3.55471	0.0016	0.2157	0.156876	再生	2	4	9.8	15.8696	5.95071	0.0882979	0	0	0	0.046795
2018	321300	宿迁	江苏省	0.4652	0.6	1	1	2014	0.027317	1	10.948	0.0682	0.0376	0.0739	3.38814	0.0034	0.229294	0.166635	再生	2	4	9.4	15.9318	5.50681	0.115692	0	0	0	0.044116
2019	321300	宿迁	江苏省	0.4273	0.611	1	1	2014	0.029098	1	11.0474	0.0406	0.0105	0.0622	3.6068	0.002	0.238868	0.176858	再生	2	4	5.4	16.3805	5.61896	0.117459	0	0	0	0.041112
2020	321300	宿迁	江苏省	0.4191	0.622	1	1	2014	0.026814	1	11.0998	0.0803	0.0156	0.0973	4.13977	0.0031	0.244072	0.186117	再生	2	4	5	16.3805	6.67979	0.116657	0	0	0
2021	321300	宿迁	江苏省	0.4337	0.632	1	1	2014	0.030298	1	11.212	0.0993	0.0149	0.0291	4.62092	0.0046	0.249833	0.190048	再生	2	4	6.1	16.5236	6.16434	0.129186	0	0	0
2010	330100	杭州	浙江省	0.4781	0.733	0	0		0.046542	0	11.124	0.1074	0.0897	0.1188	11.9127	0.0322	0.3255	0.142643	其他	1	2	8.2	16.86	7.4233		0	1	0	0.23271
2011	330100	杭州	浙江省	0.4735	0.739	0	0		0.046564	0	11.2912	0.1402	0.1096	0.1488	6.7155	0.0525	0.3336	0.143468	其他	1	2	12.2	17.0344	7.3211	0.442132	0	1	0	0.2643
2012	330100	杭州	浙江省	0.4579	0.743	0	0		0.050871	0	11.3921	0.1688	0.152	0.2106	6.7337	0.0718	0.3567	0.143511	其他	1	2	7.5	17.1828	7.40439	0.914342	0	1	0	0.2819
2013	330100	杭州	浙江省	0.4389	0.749	0	0		0.053791	0	11.4494	0.2369	0.1647	0.1804	7.10538	0.0817	0.3762	0.145027	其他	1	2	7	17.3709	7.88082	0.506957	0	1	0	0.28256
2014	330100	杭州	浙江省	0.4177	0.751	0	0		0.054592	0	11.547	0.1841	0.1943	0.2018	6.9377	0.0833	0.3772	0.146401	其他	1	2	8.7	17.5532	7.58454	0.944907	0	1	0	0.293442
2015	330100	杭州	浙江省	0.3889	0.753	0	0		0.058458	0	11.6163	0.2658	0.2433	0.2897	6.73431	0.0864	0.3527	0.146525	其他	1	2	6.1	17.6657	8.13156	0.554681	0	1	0	0.28856
2016	330100	杭州	浙江省	0.3642	0.762	0	0		0.053514	0	11.6929	0.2858	0.3678	0.3414	6.18633	0.1279	0.3791	0.141269	其他	1	2	7.7	17.7667	8.27133	0.576095	0	1	0	0.290134
2017	330100	杭州	浙江省	0.3513	0.768	0	0		0.061549	0	11.83	0.282	0.4593	0.4159	5.8439	0.1359	0.3689	0.140026	其他	1	2	5.2	17.8586	8.24729	0.613118	0	1	0	0.287022
2018	330100	杭州	浙江省	0.3384	0.774	0	0		0.070588	0	11.869	0.4062	0.6398	0.438	5.53845	0.142	0.376668	0.139911	其他	1	2	5.7	17.8586	8.46768	0.645177	0	1	0	0.279187
2019	330100	杭州	浙江省	0.3171	0.826	0	0		0.075	0	11.7689	0.3141	0.5456	0.477	4.9067	0.0985	0.395035	0.122855	其他	1	2	5.5	17.9426	8.87921	0.577921	0	1	0	0.286545
2020	330100	杭州	浙江省	0.2993	0.833	0	0		0.066667	0	11.8035	0.5321	0.6521	0.5854	5.00794	0.1844	0.378869	0.124192	其他	1	2	4.5	17.9264	8.92464	0.596317	0	1	0
2021	330100	杭州	浙江省	0.3031	0.836	0	0		0.075	0	11.9015	0.6743	0.4491	0.1963	5.34907	0.2479	0.437068	0.135629	其他	1	2	5.3	18.0202	8.82406	0.62317	0	1	0
2010	330200	宁波	浙江省	0.556	0.683	1	0	2014	0.036909	0	11.132	0.0775	0.0263	0.0821	16.4118	0.0118	0.2115	0.121944	其他	1	2	5.7	16.6487	7.60364		0	0	0	0.14019
2011	330200	宁波	浙江省	0.5528	0.69	1	0	2014	0.037537	0	11.2894	0.1014	0.0378	0.0957	8.67331	0.02	0.2192	0.121804	其他	1	2	6.5	16.8112	7.70526	0.399814	0	0	0	0.1718
2012	330200	宁波	浙江省	0.5343	0.694	1	0	2014	0.039045	0	11.3667	0.1091	0.0546	0.161	8.90692	0.021	0.2256	0.120351	其他	1	2	5.3	16.951	7.71026	0.563528	0	1	0	0.1747
2013	330200	宁波	浙江省	0.5249	0.698	1	0	2014	0.039974	0	11.4366	0.2059	0.0929	0.1551	9.35273	0.0212	0.2342	0.120299	其他	1	2	4.1	17.0736	8.06296	0.451881	0	1	1	0.17135
2014	330200	宁波	浙江省	0.523	0.703	1	1	2014	0.042821	1	11.4855	0.1444	0.0864	0.1348	9.45205	0.0274	0.2395	0.116957	其他	1	2	5.9	17.2167	7.82065	0.612853	0	1	1	0.171706
2015	330200	宁波	浙江省	0.512	0.711	1	1	2014	0.036392	1	11.535	0.1744	0.1391	0.1844	9.59617	0.0432	0.2444	0.116277	其他	1	2	4.2	17.312	7.82524	0.488141	0	1	1	0.166833
2016	330200	宁波	浙江省	0.5129	0.719	1	1	2014	0.043556	1	11.6126	0.1529	0.2057	0.1791	9.25206	0.0506	0.2594	0.116209	其他	1	2	5.9	17.4264	8.04892	0.491307	0	1	1	0.151863
2017	330200	宁波	浙江省	0.5127	0.724	1	1	2014	0.041991	1	11.7152	0.135	0.2189	0.184	9.36914	0.0456	0.3034	0.115691	其他	1	2	6.7	17.5044	7.83655	0.475731	0	1	1	0.161282
2018	330200	宁波	浙江省	0.5125	0.729	1	1	2014	0.048915	1	11.8064	0.1913	0.2652	0.2092	9.26847	0.0531	0.335925	0.114582	其他	1	2	4.2	17.5532	8.01032	0.493783	0	1	1	0.150825
2019	330200	宁波	浙江省	0.4825	0.775	1	1	2014	0.066667	1	11.7685	0.1433	0.1261	0.1867	8.86837	0.0356	0.237094	0.102915	其他	1	2	3.5	17.5767	8.07762	0.459018	0	1	1	0.158146
2020	330200	宁波	浙江省	0.4589	0.78	1	1	2014	0.064706	1	11.755	0.1936	0.1501	0.1944	9.09882	0.0374	0.24669	0.105979	其他	1	2	3.3	17.5532	8.18	0.479096	0	1	1
2021	330200	宁波	浙江省	0.4794	0.784	1	1	2014	0.068421	1	11.9651	0.2368	0.0808	0.08	10.3007	0.0502	0.265983	0.108353	其他	1	2	5.9	17.6441	7.99989	0.49992	0	1	1
2010	330300	温州	浙江省	0.5243	0.66	0	0		0.021513	0	10.3655	0.0347	0.0126	0.0386	8.86262	0.0037	0.25	0.117629	其他	1	2	5.7	16.5236	5.15859		0	0	0	0.10792
2011	330300	温州	浙江省	0.5151	0.663	0	0		0.019785	0	10.5237	0.0462	0.0146	0.0468	4.55102	0.0053	0.2535	0.116364	其他	1	2	4.2	16.7059	5.9951	0.152539	0	0	0	0.1113
2012	330300	温州	浙江省	0.505	0.667	0	0		0.021805	0	10.6068	0.0499	0.0204	0.0667	4.68545	0.0074	0.2648	0.11558	其他	1	2	4.1	16.7599	7.03434	0.192781	0	1	1	0.11152
2013	330300	温州	浙江省	0.5034	0.67	0	0		0.022707	0	10.6803	0.0902	0.0218	0.0779	4.91573	0.0074	0.2641	0.115	其他	1	2	4.9	16.86	7.36395	0.166819	0	1	1	0.10304
2014	330300	温州	浙江省	0.4717	0.672	0	0		0.023068	0	10.7668	0.0919	0.0333	0.0866	5.40031	0.0088	0.2524	0.117977	其他	1	2	4.3	16.9936	6.95069	0.656605	0	1	1	0.104691
2015	330300	温州	浙江省	0.438	0.68	0	0		0.021044	0	10.8288	0.0991	0.0461	0.121	5.49852	0.015	0.227	0.118963	其他	1	2	5.3	17.1114	7.20039	0.178698	0	1	1	0.106564
2016	330300	温州	浙江省	0.4109	0.69	0	0		0.020016	0	10.9257	0.1314	0.1047	0.1719	5.30899	0.022	0.2476	0.118395	其他	1	2	6.4	17.2167	7.43003	0.183165	0	1	1	0.104603
2017	330300	温州	浙江省	0.40355	0.697	0	0		0.02074	0	10.9785	0.1488	0.1147	0.1822	4.97233	0.023	0.2437	0.118142	其他	1	2	6.1	17.2495	7.33429	0.194247	0	1	1	0.11911
2018	330300	温州	浙江省	0.3962	0.7	0	0		0.020981	0	11.0801	0.1757	0.1471	0.1563	4.99243	0.0345	0.260992	0.119871	其他	1	2	8.2	17.312	7.26992	0.209255	0	1	1	0.107355
2019	330300	温州	浙江省	0.4257	0.717	0	0		0.021389	0	11.1423	0.0842	0.0639	0.0833	6.21379	0.0204	0.270494	0.119684	其他	1	2	6.3	17.4264	7.4264	0.220628	0	1	1	0.099931
2020	330300	温州	浙江省	0.4125	0.722	0	0		0.027774	0	11.184	0.096	0.1032	0.1117	7.01366	0.0508	0.223848	0.121074	其他	1	2	7.1	17.3709	7.32226	0.239854	0	1	1
2021	330300	温州	浙江省	0.4207	0.728	0	0		0.029674	0	11.2746	0.1253	0.0507	0.039	8.10679	0.0382	0.255598	0.122087	其他	1	2	9.6	17.4531	7.45857	0.25015	0	1	1
2010	330400	嘉兴	浙江省	0.5824	0.533	1	0	2014	0.037681	0	10.8407	0.0226	0.0101	0.0282	16.2301	0.0026	0.3051	0.107679	其他	2	3	3.6	15.8949	6.521		0	0	0	0.08041
2011	330400	嘉兴	浙江省	0.5742	0.544	1	0	2014	0.039485	0	10.9952	0.0314	0.0109	0.0302	8.79938	0.0033	0.3322	0.107089	其他	2	3	6.1	16.0668	5.70416	0.322451	0	0	0	0.07906
2012	330400	嘉兴	浙江省	0.5546	0.553	1	0	2014	0.040213	0	11.0638	0.0337	0.0184	0.0424	9.51585	0.0069	0.345	0.104567	其他	2	3	5.1	16.2134	5.35473	0.487225	0	0	0	0.07919
2013	330400	嘉兴	浙江省	0.5486	0.571	1	0	2014	0.040189	0	11.1274	0.0527	0.0266	0.0524	10.3269	0.0051	0.3619	0.102135	其他	2	3	3.9	16.3004	5.83461	0.39681	0	0	0	0.07975
2014	330400	嘉兴	浙江省	0.541	0.592	1	1	2014	0.042688	1	11.2172	0.0651	0.0301	0.0581	10.9519	0.0067	0.391	0.105322	其他	2	3	1.8	16.3805	5.76107	0.83177	0	0	0	0.080076
2015	330400	嘉兴	浙江省	0.5261	0.609	1	1	2014	0.038946	1	11.2429	0.0649	0.0505	0.092	11.241	0.0114	0.3742	0.10057	其他	2	3	4.1	16.5236	6.05221	0.434594	0	0	0	0.080912
2016	330400	嘉兴	浙江省	0.5206	0.629	1	1	2014	0.040763	1	11.3448	0.094	0.0694	0.1068	10.9471	0.0146	0.4115	0.103043	其他	2	3	4.6	16.5881	6.10582	0.451904	0	0	0	0.080545
2017	330400	嘉兴	浙江省	0.52965	0.645	1	1	2014	0.041329	1	11.4564	0.0975	0.1097	0.1597	11.5851	0.0176	0.3115	0.102911	其他	2	3	4.1	16.7059	6.20587	0.46503	0	1	0	0.079135
2018	330400	嘉兴	浙江省	0.5387	0.66	1	1	2014	0.040456	1	11.5281	0.1729	0.1869	0.2163	12.0638	0.0237	0.310117	0.101681	其他	2	3	4.1	16.7599	6.1583	0.475709	0	1	0	0.075258
2019	330400	嘉兴	浙江省	0.5387	0.707	1	1	2014	0.042908	1	11.5251	0.1373	0.0833	0.1399	12.0944	0.0142	0.307474	0.0941693	其他	2	3	3	16.86	6.95557	0.455491	0	1	0	0.07397
2020	330400	嘉兴	浙江省	0.5192	0.713	1	1	2014	0.047901	1	11.5293	0.154	0.0889	0.1658	11.7614	0.0389	0.313106	0.0954192	其他	2	3	3.8	16.86	7.4321	0.471562	0	1	0
2021	330400	嘉兴	浙江省	0.5435	0.719	1	1	2014	0.049262	1	11.6616	0.1793	0.0594	0.0454	12.3604	0.0335	0.336075	0.0995285	其他	2	3	4.2	16.951	7.41732	0.477566	0	1	0
2010	330500	湖州	浙江省	0.5493	0.529	0	0		0.028253	0	10.7127	0.018	0.0109	0.0199	12.3048	0.0019	0.1332	0.114433	成熟型	3	3	3.7	15.4642	6.97643		0	0	0	0.03791
2011	330500	湖州	浙江省	0.5379	0.533	0	0		0.030502	0	10.854	0.0267	0.0124	0.0279	7.96482	0.0037	0.1327	0.111842	成熟型	3	3	7.4	15.6238	6.87305	0.263809	0	0	0	0.04144
2012	330500	湖州	浙江省	0.5326	0.551	0	0		0.030506	0	10.9771	0.0236	0.0217	0.0359	8.358	0.0043	0.1342	0.108211	成熟型	3	3	5.1	15.7614	6.23517	0.393471	0	0	0	0.04713
2013	330500	湖州	浙江省	0.5286	0.56	0	0		0.035356	0	11.0305	0.0466	0.0242	0.039	8.83745	0.0063	0.1355	0.106061	成熟型	3	3	4.7	15.8567	6.26013	0.329938	0	0	0	0.04822
2014	330500	湖州	浙江省	0.5108	0.574	0	0		0.031734	0	11.1311	0.0506	0.0435	0.0511	9.27986	0.0065	0.1381	0.104126	成熟型	3	3	4.7	15.9788	6.68275	0.901024	0	0	0	0.049429
2015	330500	湖州	浙江省	0.4926	0.592	0	0		0.03109	0	11.1731	0.0555	0.0413	0.0625	9.32881	0.0105	0.1408	0.103186	成熟型	3	3	1.3	16.0773	5.93418	0.376292	0	0	0	0.050058
2016	330500	湖州	浙江省	0.4813	0.605	0	0		0.032143	0	11.2556	0.0717	0.0606	0.0829	9.43193	0.017	0.1428	0.0997203	成熟型	3	3	8.7	16.2134	7.10034	0.393109	0	0	0	0.050226
2017	330500	湖州	浙江省	0.47485	0.62	0	0		0.034233	0	11.3323	0.0581	0.1165	0.1217	9.83306	0.0161	0.1456	0.0989593	成熟型	3	3	7.9	16.3004	7.01151	0.416628	0	0	0	0.05038
2018	330500	湖州	浙江省	0.4684	0.635	0	0		0.039449	0	11.3986	0.1345	0.1668	0.1356	10.0727	0.0162	0.148434	0.101401	成熟型	3	3	6.9	16.3805	6.90519	0.446581	0	0	0	0.047372
2019	330500	湖州	浙江省	0.511	0.651	0	0		0.039819	0	11.4423	0.0736	0.0497	0.0784	10.8486	0.0091	0.147263	0.0958401	成熟型	3	3	6	16.4546	6.93306	0.435161	0	0	0	0.048977
2020	330500	湖州	浙江省	0.4961	0.656	0	0		0.040636	0	11.4605	0.0819	0.0723	0.087	11.2449	0.0102	0.155676	0.0989769	成熟型	3	3	7.1	16.4546	7.25455	0.459015	0	0	0
2021	330500	湖州	浙江省	0.5117	0.66	0	0		0.043363	0	11.568	0.1005	0.034	0.0261	11.9812	0.0171	0.156051	0.101968	成熟型	3	3	8.6	16.5881	7.27253	0.474024	0	0	0
2010	330600	绍兴	浙江省	0.5605	0.586	0	0		0.043428	0	10.9507	0.0272	0.0091	0.0265	11.2864	0.0023	0.312	0.128042	其他	2	3	3.5	15.9556	5.91534		0	0	0	0.10713
2011	330600	绍兴	浙江省	0.5505	0.593	0	0		0.049318	0	11.1107	0.0289	0.0135	0.0271	6.94568	0.0039	0.3176	0.126866	其他	2	3	5.2	16.1181	5.45533	0.285838	0	0	0	0.12518
2012	330600	绍兴	浙江省	0.5371	0.601	0	0		0.047253	0	11.2233	0.0269	0.0258	0.0351	7.44892	0.0062	0.3449	0.125523	其他	2	3	4.6	16.3004	5.82458	0.316023	0	0	0	0.13066
2013	330600	绍兴	浙江省	0.5301	0.61	0	0		0.051203	0	11.3	0.0481	0.0238	0.0402	8.24207	0.0072	0.2823	0.127103	其他	2	3	3.7	16.3805	6.94508	0.349707	0	0	0	0.13554
2014	330600	绍兴	浙江省	0.5189	0.621	0	0		0.05273	0	11.3709	0.0452	0.0355	0.0475	8.53713	0.0083	0.2919	0.124102	其他	2	3	2	16.5236	6.67306	0.974945	0	0	0	0.139737
2015	330600	绍兴	浙江省	0.5045	0.632	0	0		0.04994	0	11.414	0.1299	0.0538	0.1746	8.76007	0.0139	0.2935	0.120195	其他	2	3	2	16.5881	7.22047	0.390897	0	0	0	0.138626
2016	330600	绍兴	浙江省	0.5008	0.643	0	0		0.049723	0	11.4745	0.1626	0.1032	0.1593	8.88132	0.021	0.3023	0.116335	其他	2	3	6.4	16.7059	7.12976	0.340124	0	0	0	0.136826
2017	330600	绍兴	浙江省	0.4915	0.655	0	0		0.055461	0	11.5307	0.1409	0.15	0.2877	8.97006	0.0204	0.3092	0.117235	其他	2	3	5.6	16.8112	6.91546	0.357938	0	0	0	0.120246
2018	330600	绍兴	浙江省	0.4822	0.666	0	0		0.056379	0	11.5829	0.2889	0.1132	0.2286	9.10427	0.0318	0.304322	0.117035	其他	2	3	3.6	16.8112	7.28787	0.382885	0	0	0	0.115061
2019	330600	绍兴	浙江省	0.4793	0.701	0	0		0.073271	0	11.6106	0.1225	0.0711	0.1347	9.06654	0.0232	0.223713	0.112972	其他	2	3	3.4	16.9936	7.85078	0.385919	0	0	0	0.102947
2020	330600	绍兴	浙江省	0.4519	0.71	0	0		0.045846	0	11.6387	0.1571	0.1125	0.1648	8.6203	0.0284	0.247529	0.114675	其他	2	3	3.6	16.951	8.07801	0.403011	0	0	0
2021	330600	绍兴	浙江省	0.4751	0.715	0	0		0.050122	0	11.7552	0.1643	0.0737	0.0406	9.26363	0.0284	0.25424	0.117552	其他	2	3	4.6	17.0344	8.37221	0.431664	0	0	0
2010	330700	金华	浙江省	0.5147	0.59	0	0		0.035964	0	10.5748	0.0287	0.0054	0.024	11.1163	0.0013	0.1533	0.131109	其他	1	3	4.5	16.0347	4.68158		0	0	0	0.0525
2011	330700	金华	浙江省	0.5069	0.6	0	0		0.03477	0	10.7454	0.0319	0.0101	0.0365	5.51058	0.0019	0.1554	0.132919	其他	1	3	5.8	16.2134	4.43647	0.18651	0	0	0	0.0577
2012	330700	金华	浙江省	0.4961	0.614	0	0		0.038595	0	10.82	0.0428	0.0129	0.046	6.01593	0.0037	0.1567	0.133255	其他	1	3	3.9	16.3805	4.46395	0.210025	0	0	1	0.08838
2013	330700	金华	浙江省	0.4886	0.622	0	0		0.037926	0	10.92	0.0487	0.0175	0.04	7.13154	0.0043	0.1609	0.133637	其他	1	3	4.6	16.4546	5.48755	0.231083	0	0	1	0.09005
2014	330700	金华	浙江省	0.4702	0.633	0	0		0.038239	0	10.9828	0.0454	0.0223	0.0496	7.47655	0.0036	0.1656	0.135999	其他	1	3	3.6	16.5881	5.99401	0.884544	0	0	1	0.096
2015	330700	金华	浙江省	0.4553	0.645	0	0		0.034983	0	11.0404	0.0546	0.0277	0.0574	7.59809	0.0059	0.172	0.126288	其他	1	3	3.5	16.7059	6.19497	0.255251	0	0	1	0.094428
2016	330700	金华	浙江省	0.446	0.657	0	0		0.033734	0	11.1129	0.0639	0.0486	0.0803	7.18841	0.0109	0.2047	0.125827	其他	1	3	6	16.8112	5.98876	0.260524	0	0	1	0.092663
2017	330700	金华	浙江省	0.43585	0.667	0	0		0.03453	0	11.1316	0.0693	0.0827	0.107	6.63372	0.0121	0.1383	0.133964	其他	1	3	5.5	16.9065	6.23854	0.269189	0	1	1	0.07649
2018	330700	金华	浙江省	0.4257	0.677	0	0		0.037089	0	11.2004	0.1052	0.1422	0.1206	6.399	0.0189	0.140989	0.136952	其他	1	3	4.2	17.0344	7.5858	0.284546	0	1	1	0.086975
2019	330700	金华	浙江省	0.402	0.676	0	0		0.037566	0	11.1058	0.0838	0.0642	0.1094	6.02058	0.0265	0.142939	0.113053	其他	1	3	4.4	17.1114	7.09361	0.248824	0	1	1	0.069532
2020	330700	金华	浙江省	0.3856	0.682	0	0		0.029207	0	11.1058	0.1172	0.0949	0.1175	6.55508	0.0398	0.144284	0.115362	其他	1	3	2.8	17.0736	7.11953	0.262707	0	1	1
2021	330700	金华	浙江省	0.4125	0.687	0	0		0.030374	0	11.2364	0.133	0.0473	0.0396	7.52388	0.0327	0.176336	0.118748	其他	1	3	3.5	17.1828	6.57979	0.280416	0	1	1
2010	330800	衢州	浙江省	0.5486	0.441	0	0		0.024964	0	10.4858	0.0067	0.0034	0.0053	6.64719	0.0009	0.1507	0.131961	其他	3	3	5.1	14.8802	5.24324		0	0	0	0.0171
2011	330800	衢州	浙江省	0.5557	0.448	0	0		0.024932	0	10.6786	0.0051	0.0023	0.0054	4.06324	0.0016	0.1572	0.130117	其他	3	3	7.7	15.0393	5.81872	0.214939	0	0	0	0.01934
2012	330800	衢州	浙江省	0.5311	0.466	0	0		0.026146	0	10.731	0.0064	0.0035	0.0133	4.43396	0.002	0.1576	0.128768	其他	3	3		15.2018	5.40553	0.731557	0	0	0	0.02025
2013	330800	衢州	浙江省	0.5262	0.477	0	0		0.029068	0	10.8549	0.0162	0.0056	0.0105	4.72693	0.0018	0.1672	0.127277	其他	3	3	4.4	15.2971	5.4762	0.249366	0	0	0	0.02039
2014	330800	衢州	浙江省	0.5012	0.49	0	0		0.030819	0	10.8549	0.0165	0.008	0.0167	4.8258	0.0028	0.1775	0.12649	其他	3	3		15.425	5.94419	1.11744	0	0	0	0.020826
2015	330800	衢州	浙江省	0.4666	0.502	0	0		0.029531	0	10.8507	0.0196	0.0066	0.0229	4.7023	0.0023	0.179	0.124698	其他	3	3	7.4	15.5203	5.87366	0.301337	0	0	0	0.02075
2016	330800	衢州	浙江省	0.4511	0.537	0	0		0.02809	0	11.0043	0.0244	0.0131	0.0433	4.32007	0.0038	0.1794	0.121888	其他	3	3	5.9	15.6238	5.80162	0.291998	0	0	0	0.020685
2017	330800	衢州	浙江省	0.4505	0.557	0	0		0.030171	0	10.9937	0.042	0.0159	0.0599	3.85355	0.0052	0.1808	0.117172	其他	3	3	5.5	15.7324	6.61749	0.29441	0	1	0	0.020447
2018	330800	衢州	浙江省	0.4499	0.58	0	0		0.030778	0	11.1258	0.0526	0.0268	0.0357	3.95201	0.0059	0.178261	0.115171	其他	3	3	4.8	15.7896	6.67075	0.305273	0	1	0	0.019351
2019	330800	衢州	浙江省	0.4137	0.57	0	0		0.034216	0	11.1663	0.026	0.0194	0.0277	4.61375	0.0032	0.18071	0.113315	其他	3	3	4.5	15.8437	6.44782	0.324979	0	1	0	0.020795
2020	330800	衢州	浙江省	0.4027	0.576	0	0		0.03226	0	11.1598	0.0338	0.0265	0.0422	4.96554	0.0056	0.192154	0.112768	其他	3	3	5.1	15.8304	6.91269	0.311194	0	1	0
2021	330800	衢州	浙江省	0.4323	0.581	0	0		0.033307	0	11.3275	0.0435	0.0143	0.0116	5.58811	0.0062	0.206997	0.112307	其他	3	3	5.1	15.9437	7.04592	0.327936	0	1	0
2010	330900	舟山	浙江省	0.4552	0.636	0	0		0.022173	0	10.9521	0.0009	0.0011	0.0016	5.87711	0.0006	0.1095	0.0966084	其他	3	3	3.6	14.5574	6.74412		0	0	0	0.0168
2011	330900	舟山	浙江省	0.4518	0.643	0	0		0.018326	0	11.1232	0.0019	0.0027	0.0042	3.14864	0.0005	0.1149	0.0940493	其他	3	3	5.4	14.7318	7.17431	0.285375	0	0	0	0.0161
2012	330900	舟山	浙江省	0.4488	0.653	0	0		0.021796	0	11.2194	0.0047	0.0055	0.0097	3.35965	0.0008	0.1216	0.0920956	其他	3	3	3.9	14.8802	7.09101	0.451161	0	0	0	0.01765
2013	330900	舟山	浙江省	0.4421	0.658	0	0		0.021171	0	11.3076	0.0169	0.0057	0.0147	3.62522	0.0016	0.0977	0.0914194	其他	3	3	3	15.0094	7.69579	0.313538	0	0	0	0.01849
2014	330900	舟山	浙江省	0.4189	0.663	0	0		0.023559	0	11.3766	0.0176	0.0118	0.0165	3.42932	0.0034	0.1023	0.0902539	其他	3	3	2.2	15.1505	7.89512	0.82807	0	0	0	0.0452
2015	330900	舟山	浙江省	0.4114	0.669	0	0		0.021255	0	11.4667	0.0229	0.0157	0.023	3.38542	0.0043	0.0997	0.0899896	其他	3	3	3.3	15.2506	7.40066	0.33115	0	0	0	0.0466
2016	330900	舟山	浙江省	0.4109	0.675	0	0		0.023514	0	11.5486	0.0153	0.0267	0.0181	3.23834	0.0071	0.1084	0.0902599	其他	3	3	3	15.3416	7.29658	0.335988	0	0	0	0.04699
2017	330900	舟山	浙江省	0.3681	0.679	0	0		0.021365	0	11.5399	0.0137	0.0274	0.0171	3.00514	0.0062	0.1047	0.0873793	其他	3	3	4.5	15.4448	7.63795	0.347231	0	0	0	0.018379
2018	330900	舟山	浙江省	0.3253	0.681	0	0		0.021886	0	11.6157	0.0164	0.0286	0.0161	3.06905	0.008	0.105823	0.0878363	其他	3	3	2.7	15.5019	7.21721	0.364773	0	0	0	0.018137
2019	330900	舟山	浙江省	0.3466	0.712	0	0		0.023317	0	11.6966	0.0092	0.0159	0.0132	3.22719	0.0058	0.107638	0.0897646	其他	3	3	3.8	15.5734	7.30007	0.387871	0	0	0	0.01861
2020	330900	舟山	浙江省	0.3902	0.719	0	0		0.023268	0	11.7705	0.0148	0.0131	0.0138	3.37243	0.0096	0.111284	0.0907038	其他	3	3	3.9	15.4448	7.70584	0.413942	0	0	0
2021	330900	舟山	浙江省	0.4425	0.722	0	0		0.027748	0	11.8908	0.016	0.0078	0.005	3.64807	0.0104	0.115034	0.0924764	其他	3	3	5.6	15.5203	7.85003	0.424399	0	0	0
2010	331000	台州	浙江省	0.5169	0.555	1	0	2015	0.026177	0	10.6018	0.0216	0.0067	0.0248	12.2433	0.0013	0.1348	0.125155	其他	1	3	3.4	16.0773	5.42427		0	0	0	0.06978
2011	331000	台州	浙江省	0.5049	0.56	1	0	2015	0.020897	0	10.7509	0.0325	0.0087	0.032	5.06751	0.0039	0.1348	0.12941	其他	1	3	5.4	16.2134	4.87586	0.154357	0	0	0	0.08631
2012	331000	台州	浙江省	0.4876	0.569	1	0	2015	0.027218	0	10.785	0.0262	0.0085	0.0263	5.62531	0.0062	0.135	0.130796	其他	1	3	5.3	16.3805	5.32355	0.268312	0	0	0	0.0968
2013	331000	台州	浙江省	0.4806	0.581	1	0	2015	0.026755	0	10.878	0.0334	0.0148	0.0332	6.18251	0.0057	0.1354	0.131503	其他	1	3	4	16.4546	5.47331	0.202582	0	0	0	0.10225
2014	331000	台州	浙江省	0.4661	0.595	1	0	2015	0.026513	0	10.9424	0.0421	0.0133	0.0487	6.32419	0.005	0.1364	0.132424	其他	1	3	5.3	16.5881	5.75971	0.324985	0	0	0	0.107431
2015	331000	台州	浙江省	0.4411	0.603	1	1	2015	0.036315	1	10.994	0.0705	0.0218	0.0861	6.07042	0.0061	0.1378	0.132165	其他	1	3	4.4	16.7059	5.65134	0.232728	0	0	0	0.10111
2016	331000	台州	浙江省	0.435	0.613	1	1	2015	0.022599	1	11.0689	0.0907	0.038	0.0928	5.95066	0.0106	0.1379	0.130626	其他	1	3	7	16.8112	5.60412	0.212246	0	0	0	0.09414
2017	331000	台州	浙江省	0.44135	0.622	1	1	2015	0.024503	1	11.1833	0.0639	0.0513	0.0958	6.1458	0.0135	0.14	0.1299	其他	1	3	3.5	16.9065	5.95627	0.221991	0	0	0	0.101231
2018	331000	台州	浙江省	0.4477	0.63	1	1	2015	0.026099	1	11.2875	0.1006	0.0795	0.0986	6.19156	0.027	0.140028	0.129535	其他	1	3	4.1	16.9936	6.48292	0.243718	0	0	0	0.094954
2019	331000	台州	浙江省	0.4558	0.617	1	1	2015	0.037387	1	11.2631	0.0632	0.0472	0.0727	6.58104	0.0206	0.143373	0.121776	其他	1	3	2.7	17.0344	6.78313	0.250244	0	0	0	0.087976
2020	331000	台州	浙江省	0.4366	0.62	1	1	2015	0.025048	1	11.2895	0.0795	0.0699	0.0747	6.95769	0.0278	0.158419	0.11769	其他	1	3	2.8	16.9936	7.04673	0.2725	0	0	0
2021	331000	台州	浙江省	0.4395	0.626	1	1	2015	0.030338	1	11.3745	0.0875	0.0328	0.03	7.92824	0.0362	0.161324	0.115952	其他	1	3	2.5	17.0736	6.84682	0.296638	0	0	0
2010	331100	丽水	浙江省	0.4954	0.484	0	0		0.017484	0	10.3469	0.0039	0.0011	0.0039	7.80925	0.0003	0.1219	0.147585	其他	3	3	4.7	14.8088	6.47317		0	0	0	0.01681
2011	331100	丽水	浙江省	0.5033	0.505	0	0		0.019884	0	10.5403	0.0058	0.0014	0.0101	4.32892	0.0003	0.1225	0.148015	其他	3	3	7.6	14.9787	6.09735	0.139585	0	0	0	0.01835
2012	331100	丽水	浙江省	0.5027	0.525	0	0		0.020835	0	10.6464	0.0113	0.0011	0.0113	5.19603	0.0007	0.1255	0.147857	其他	3	3	6.7	15.1238	6.60903	1.13032	0	0	0	0.01885
2013	331100	丽水	浙江省	0.5064	0.538	0	0		0.019119	0	10.7404	0.0141	0.0028	0.013	5.66447	0.0006	0.1281	0.148516	其他	3	3	5.3	15.2506	6.72167	0.166098	0	0	0	0.01801
2014	331100	丽水	浙江省	0.4807	0.552	0	0		0.020941	0	10.8516	0.015	0.004	0.0148	5.44815	0.0014	0.1293	0.14624	其他	3	3	5.2	15.3841	6.53139	1.15045	0	0	0	0.017783
2015	331100	丽水	浙江省	0.4567	0.564	0	0		0.01946	0	10.8479	0.0155	0.0075	0.0177	5.21272	0.0014	0.1296	0.146664	其他	3	3	4.4	15.4642	6.57105	0.178922	0	0	0	0.01848
2016	331100	丽水	浙江省	0.449	0.58	0	0		0.018694	0	10.9228	0.0165	0.0123	0.0197	5.15012	0.0017	0.1323	0.146293	其他	3	3	8.4	15.556	6.48279	0.185182	0	0	0	0.018436
2017	331100	丽水	浙江省	0.43165	0.597	0	0		0.019123	0	10.9932	0.0222	0.0209	0.0366	3.88381	0.0042	0.1341	0.133141	其他	3	3	4.8	15.6718	6.47133	0.222044	0	0	0	0.019021
2018	331100	丽水	浙江省	0.4143	0.615	0	0		0.021673	0	11.0614	0.0377	0.0346	0.0435	4.05184	0.003	0.139781	0.136884	其他	3	3	6	15.7324	6.80401	0.201884	0	0	0	0.019012
2019	331100	丽水	浙江省	0.3868	0.612	0	0		0.021567	0	11.0122	0.0232	0.0136	0.0328	4.46465	0.002	0.14538	0.121597	其他	3	3	3.6	15.817	6.83347	0.191281	0	0	0	0.019507
2020	331100	丽水	浙江省	0.3604	0.618	0	0		0.021689	0	10.9988	0.0401	0.0233	0.0385	4.81202	0.0027	0.147484	0.120368	其他	3	3	4.9	15.8034	6.77115	0.201513	0	0	0
2021	331100	丽水	浙江省	0.3725	0.625	0	0		0.024511	0	11.1217	0.0427	0.0121	0.0155	5.56086	0.0035	0.151693	0.121318	其他	3	3	6.1	15.8567	6.97423	0.212143	0	0	0
2010	340100	合肥	安徽省	0.5392	0.682	1	0	2014	0.056137	0	10.7643	0.0236	0.0277	0.042	3.90505	0.0054	0.4377	0.180567	其他	1	3	3.8	15.9437	7.44701		0	0	0	0.0711
2011	340100	合肥	安徽省	0.5506	0.646	1	0	2014	0.0405	0	10.7762	0.0536	0.0429	0.0561	2.73109	0.0113	0.4141	0.169251	其他	1	3	4.2	16.2134	7.23147	0.149161	0	0	0	0.09774
2012	340100	合肥	安徽省	0.5532	0.664	1	0	2014	0.039775	0	10.9236	0.0552	0.0605	0.0633	2.75621	0.0172	0.5338	0.160936	其他	1	3	5.4	16.3805	6.97009	0.407808	0	0	0	0.11557
2013	340100	合肥	安徽省	0.5529	0.6779	1	0	2014	0.041296	0	11.0308	0.0733	0.0683	0.0683	3.06645	0.0231	0.4256	0.164174	其他	1	3	5.4	16.5236	7.42989	0.186646	0	0	0	0.1445
2014	340100	合肥	安徽省	0.5525	0.691	1	1	2014	0.041504	1	11.1209	0.0884	0.1269	0.0895	2.99636	0.027	0.4592	0.169803	其他	1	3	3.7	16.6487	7.56829	0.469019	0	0	0	0.145012
2015	340100	合肥	安徽省	0.526	0.704	1	1	2014	0.048398	1	11.2006	0.1035	0.1797	0.1205	3.17607	0.0351	0.3357	0.174004	其他	1	3	4.7	16.9065	7.71597	0.205574	0	0	0	0.143867
2016	340100	合肥	安徽省	0.507	0.7205	1	1	2014	0.116279	1	11.2905	0.1494	0.3797	0.19	3.2215	0.0602	0.3553	0.171498	其他	1	3	5.4	16.9936	7.92632	0.213572	0	0	0	0.148018
2017	340100	合肥	安徽省	0.4844	0.7375	1	1	2014	0.071744	1	11.3837	0.1646	0.574	0.2452	2.83354	0.0686	0.3514	0.173621	其他	1	3	4.3	17.1114	7.72241	0.230261	0	1	0	0.15139
2018	340100	合肥	安徽省	0.4618	0.7497	1	1	2014	0.091974	1	11.4767	0.2439	0.5854	0.2568	2.82786	0.0842	0.381001	0.175227	其他	1	3	5.7	17.2167	7.65288	0.250612	0	1	0	0.18329
2019	340100	合肥	安徽省	0.363	0.8077	1	1	2014	0.118182	1	11.6508	0.1705	0.3026	0.2491	2.49725	0.0544	0.389301	0.183935	其他	1	3	5.4	17.5997	7.82174	0.263305	0	1	0	0.170908
2020	340100	合肥	安徽省	0.3564	0.8228	1	1	2014	0.133333	1	11.5776	0.2734	0.3099	0.2947	2.29372	0.0789	0.421628	0.16922	其他	1	3	4.2	17.6222	8.07648	0.251401	0	1	0
2021	340100	合肥	安徽省	0.3655	0.8404	1	1	2014	0.141667	1	11.6632	0.3561	0.219	0.1198	2.50819	0.1231	0.501375	0.178696	其他	1	3	7	17.7473	8.2988	0.277296	0	1	0
2010	340200	芜湖	安徽省	0.6518	0.546	1	0	2014	0.071494	0	10.7911	0.0127	0.0099	0.0147	7.88869	0.0035	0.5152	0.166404	其他	2	3	4.5	14.8802	7.914		0	0	0	0.02671
2011	340200	芜湖	安徽省	0.6589	0.563	1	0	2014	0.060805	0	10.772	0.0175	0.0152	0.0187	4.67431	0.0045	0.1641	0.153317	其他	2	3	4.1	15.2506	7.574	0.153165	0	0	0	0.03299
2012	340200	芜湖	安徽省	0.6587	0.58	1	0	2014	0.067922	0	10.88	0.0193	0.0181	0.0237	5.01118	0.007	0.1594	0.143506	其他	2	3	2.9	15.4047	7.59369	0.16409	0	0	1	0.03646
2013	340200	芜湖	安徽省	0.6612	0.5937	1	0	2014	0.08229	0	10.9751	0.03	0.0318	0.0311	5.10902	0.009	0.1616	0.141048	其他	2	3	2.6	15.5383	7.6164	0.172459	0	0	1	0.04221
2014	340200	芜湖	安徽省	0.6391	0.607	1	1	2014	0.097963	1	11.0602	0.0362	0.0542	0.0328	5.4548	0.0077	0.1782	0.130593	其他	2	3	3.7	15.6873	7.2864	0.46562	0	0	1	0.043904
2015	340200	芜湖	安徽省	0.5719	0.6196	1	1	2014	0.09162	1	11.1333	0.038	0.1007	0.0492	5.74908	0.0132	0.1909	0.128521	其他	2	3	3.5	15.8034	6.93688	0.191338	0	0	1	0.044467
2016	340200	芜湖	安徽省	0.56	0.6346	1	1	2014	0.126303	1	11.206	0.052	0.1397	0.0543	5.6921	0.0208	0.1882	0.134908	其他	2	3	4.3	15.9318	7.0234	0.195847	0	0	1	0.04568
2017	340200	芜湖	安徽省	0.5409	0.6505	1	1	2014	0.124816	1	11.3042	0.0415	0.1725	0.0589	5.30815	0.0191	0.204	0.139792	其他	2	3	3.8	16.0455	6.53198	0.202122	0	0	1	0.044745
2018	340200	芜湖	安徽省	0.5218	0.6554	1	1	2014	0.130043	1	11.3856	0.0591	0.2929	0.057	4.9944	0.0234	0.212928	0.129041	其他	2	3	5.3	16.1181	6.94181	0.207731	0	0	1	0.052934
2019	340200	芜湖	安徽省	0.4856	0.7118	1	1	2014	0.102302	1	11.4647	0.0376	0.0578	0.0402	4.73796	0.0142	0.226632	0.132441	其他	2	3	7	16.5236	7.25516	0.206745	0	0	1	0.046246
2020	340200	芜湖	安徽省	0.4762	0.7231	1	1	2014	0.11121	1	11.5543	0.0462	0.0737	0.0626	4.8741	0.018	0.17941	0.151432	其他	2	3	3.8	16.5881	7.8474	0.238289	0	0	1
2021	340200	芜湖	安徽省	0.4762	0.7299	1	1	2014	0.140363	1	11.6708	0.0723	0.0415	0.0208	5.62908	0.0186	0.175878	0.145656	其他	2	3	4.9	16.8112	7.34745	0.247489	0	0	1
2010	340300	蚌埠	安徽省	0.4725	0.45	1	0	2014	0.031485	0	9.91322	0.005	0.0056	0.0069	2.72641	0.0008	0.3054	0.161343	其他	2	4	3.6	14.8088	6.99232		0	0	0	0.01725
2011	340300	蚌埠	安徽省	0.4933	0.466	1	0	2014	0.032207	0	10.1088	0.0086	0.0064	0.0079	1.83547	0.0016	0.3092	0.15497	其他	2	4	2.8	14.9787	7.34241	0.13279	0	0	0	0.02032
2012	340300	蚌埠	安徽省	0.5	0.483	1	0	2014	0.035481	0	10.2386	0.0149	0.0153	0.0174	2.15206	0.003	0.3125	0.148071	其他	2	4	3.5	15.1238	7.76894	0.327374	0	0	0	0.02343
2013	340300	蚌埠	安徽省	0.5117	0.4967	1	0	2014	0.038097	0	10.3434	0.0147	0.0175	0.0118	2.29164	0.0032	0.2516	0.1417	其他	2	4	3.5	15.2506	7.36295	0.138764	0	0	0	0.02599
2014	340300	蚌埠	安徽省	0.519	0.509	1	1	2014	0.036307	1	10.5141	0.0154	0.0233	0.0164	2.70104	0.002	0.2544	0.141876	其他	2	4	3.6	15.4448	7.59806	0.330346	0	0	0	0.02729
2015	340300	蚌埠	安徽省	0.4796	0.5222	1	1	2014	0.046751	1	10.584	0.0176	0.0354	0.0177	3.20836	0.0028	0.2599	0.144473	其他	2	4	4.2	15.556	6.95584	0.141989	0	0	0	0.026935
2016	340300	蚌埠	安徽省	0.4395	0.5374	1	1	2014	0.049564	1	10.6461	0.0148	0.0634	0.0169	3.48844	0.0077	0.2618	0.147491	其他	2	4	5.9	15.6718	6.72227	0.141998	0	0	0	0.027351
2017	340300	蚌埠	安徽省	0.44205	0.5531	1	1	2014	0.042283	1	10.766	0.0131	0.0469	0.0177	3.30204	0.0042	0.2624	0.151298	其他	2	4	6.1	15.8034	6.61276	0.14171	0	0	0	0.025737
2018	340300	蚌埠	安徽省	0.4446	0.5722	1	1	2014	0.035478	1	10.8221	0.0185	0.0559	0.0251	3.25177	0.0068	0.262969	0.156726	其他	2	4	5.6	15.9196	6.93382	0.151322	0	0	0	0.027607
2019	340300	蚌埠	安徽省	0.4112	0.536	1	1	2014	0.048894	1	11.0276	0.0153	0.0193	0.0222	2.79015	0.0044	0.264337	0.162852	其他	2	4	3.6	16.3004	6.8409	0.155532	0	0	0	0.027749
2020	340300	蚌埠	安徽省	0.4009	0.5508	1	1	2014	0.05337	1	11.0617	0.0224	0.0248	0.0292	3.21749	0.0035	0.268414	0.175602	其他	2	4	5.1	16.3004	6.74794	0.166161	0	0	0
2021	340300	蚌埠	安徽省	0.3389	0.569	1	1	2014	0.052915	1	11.007	0.036	0.015	0.0097	2.58667	0.0037	0.270603	0.182362	其他	2	4	5.1	16.3805	6.82715	0.171948	0	0	0
2010	340400	淮南	安徽省	0.6442	0.629	1	0	2014	0.015651	0	10.1532	0.0032	0.0021	0.0035	2.52033	0.0003	0.2536	0.152868	成熟型	2	4	4.1	14.4574	7.71781		0	0	0	0.0327
2011	340400	淮南	安徽省	0.6503	0.637	1	0	2014	0.018251	0	10.3242	0.0042	0.0041	0.0062	1.49305	0.0011	0.2559	0.147819	成熟型	2	4	5.4	14.604	7.87597	0.210427	0	0	0	0.03726
2012	340400	淮南	安徽省	0.6409	0.653	1	0	2014	0.019554	0	10.4147	0.0083	0.0054	0.0152	1.98803	0.0013	0.2561	0.138143	成熟型	2	4	5.7	14.771	7.8668	0.473805	0	0	1	0.03546
2013	340400	淮南	安徽省	0.6206	0.6665	1	0	2014	0.019361	0	10.4573	0.0159	0.0121	0.0138	2.5801	0.0023	0.2546	0.143513	成熟型	2	4	6	14.8802	7.58551	0.218447	0	0	1	0.03535
2014	340400	淮南	安徽省	0.5742	0.679	1	1	2014	0.015566	1	10.4122	0.0208	0.01	0.0193	2.36211	0.0025	0.2183	0.14366	成熟型	2	4	3.9	15.0683	7.08753	0.47391	0	0	1	0.032588
2015	340400	淮南	安徽省	0.4809	0.6067	1	1	2014	0.015577	1	10.1747	0.0208	0.0143	0.0231	1.80992	0.004	0.2213	0.0998015	成熟型	2	4	4.4	15.3416	6.84734	0.154396	0	0	1	0.033012
2016	340400	淮南	安徽省	0.4717	0.6205	1	1	2014	0.013274	1	10.232	0.021	0.0243	0.0215	1.74479	0.0068	0.2247	0.138869	成熟型	2	4	5.9	15.4448	6.68672	0.166488	0	0	1	0.030405
2017	340400	淮南	安徽省	0.4687	0.6346	1	1	2014	0.015409	1	10.3592	0.0186	0.024	0.0241	1.74935	0.0066	0.2318	0.132677	成熟型	2	4	6.1	15.556	6.70197	0.164813	0	0	1	0.029311
2018	340400	淮南	安徽省	0.4657	0.6411	1	1	2014	0.016422	1	10.3585	0.0215	0.0378	0.0176	1.91718	0.0055	0.251205	0.134625	成熟型	2	4	5.4	15.6238	6.37177	0.167253	0	0	1	0.027946
2019	340400	淮南	安徽省	0.4071	0.5959	1	1	2014	0.019335	1	10.5254	0.0119	0.0194	0.0142	2.01719	0.0036	0.255511	0.138948	成熟型	2	4	5.5	15.8437	6.92959	0.168775	0	0	1	0.026585
2020	340400	淮南	安徽省	0.3934	0.6108	1	1	2014	0.013741	1	10.6652	0.0144	0.021	0.0203	2.38244	0.0028	0.257985	0.165671	成熟型	2	4	5.6	15.8567	6.66009	0.200624	0	0	1
2021	340400	淮南	安徽省	0.4084	0.6191	1	1	2014	0.014247	1	10.8065	0.0282	0.0158	0.0105	2.54934	0.003	0.256215	0.165077	成熟型	2	4	6.3	15.9788	7.14463	0.204917	0	0	1
2010	340500	马鞍山	安徽省	0.6949	0.58	1	0	2014	0.028268	0	10.9896	0.0042	0.0029	0.0047	5.78639	0.0015	0.5359	0.14053	再生	3	3	2.4	14.221	8.08549		0	0	0	0.01542
2011	340500	马鞍山	安徽省	0.6809	0.594	1	0	2014	0.024969	0	10.8254	0.0072	0.0053	0.011	2.92088	0.0013	0.3564	0.142116	再生	3	3	3.3	14.6484	7.94012	0.181725	0	0	0	0.01916
2012	340500	马鞍山	安徽省	0.6647	0.612	1	0	2014	0.026584	0	10.9091	0.0127	0.0096	0.0228	3.41686	0.0023	0.3707	0.13684	再生	3	3	2.3	14.771	8.03749	0.212211	0	0	0	0.01909
2013	340500	马鞍山	安徽省	0.6452	0.6257	1	0	2014	0.030446	0	10.9832	0.0375	0.0105	0.0335	4.05344	0.0038	0.3809	0.131688	再生	3	3	3.5	14.9141	7.82207	0.216285	0	0	0	0.02369
2014	340500	马鞍山	安徽省	0.6234	0.639	1	1	2014	0.031935	1	10.9737	0.0302	0.0208	0.0256	4.64334	0.0049	0.4017	0.127168	再生	3	3	4	15.1238	7.25209	0.43697	0	0	0	0.023133
2015	340500	马鞍山	安徽省	0.5666	0.6515	1	1	2014	0.033225	1	11.0331	0.0388	0.0379	0.0442	5.08355	0.0054	0.4105	0.12169	再生	3	3	4.4	15.2506	7.34217	0.212556	0	0	0	0.023137
2016	340500	马鞍山	安徽省	0.554	0.6649	1	1	2014	0.049054	1	11.096	0.0316	0.0643	0.0381	5.33392	0.0115	0.4205	0.120261	再生	3	3	6	15.3631	7.40193	0.218065	0	0	0	0.022261
2017	340500	马鞍山	安徽省	0.54495	0.6789	1	1	2014	0.0535	1	11.2099	0.0361	0.0828	0.0494	4.57942	0.014	0.4224	0.10151	再生	3	3	3.5	15.4832	7.44086	0.219465	0	0	0	0.022078
2018	340500	马鞍山	安徽省	0.5359	0.6825	1	1	2014	0.050494	1	11.3059	0.0488	0.1025	0.0512	4.63395	0.0135	0.427946	0.118149	再生	3	3	7	15.5905	6.94379	0.218543	0	0	0	0.027896
2019	340500	马鞍山	安徽省	0.4895	0.7069	1	1	2014	0.043519	1	11.3958	0.0317	0.0474	0.0352	4.71834	0.0087	0.43278	0.119348	再生	3	3	4.5	15.8567	7.25492	0.21706	0	0	0	0.027105
2020	340500	马鞍山	安徽省	0.4783	0.7169	1	1	2014	0.046264	1	11.531	0.0433	0.0661	0.0442	5.2483	0.0142	0.429083	0.12783	再生	3	3	6.4	15.8949	7.29012	0.263028	0	0	0
2021	340500	马鞍山	安徽省	0.4945	0.7239	1	1	2014	0.043073	1	11.6197	0.0485	0.0287	0.0156	5.72091	0.0167	0.440855	0.130272	再生	3	3	6.4	16.0562	7.85265	0.287606	0	0	0
2010	340600	淮北	安徽省	0.6464	0.545	1	0	2014	0.0126	0	9.9864	0.0031	0.0009	0.0031	3.17903	0.0008	0.4025	0.166128	衰退	3	4	2.9	14.0779	6.99628		0	0	0	0.02085
2011	340600	淮北	安徽省	0.6634	0.557	1	0	2014	0.013344	0	10.1658	0.0023	0.0021	0.0043	2.49598	0.0008	0.3919	0.159472	衰退	3	4	4.3	14.221	7.71156	0.197179	0	0	0	0.02183
2012	340600	淮北	安徽省	0.6613	0.572	1	0	2014	0.013407	0	10.2821	0.0075	0.0029	0.01	3.09468	0.0007	0.4036	0.147502	衰退	3	4	2.6	14.3461	7.30315	0.200246	0	0	0	0.02234
2013	340600	淮北	安徽省	0.6702	0.5853	1	0	2014	0.012187	0	10.3944	0.0102	0.0046	0.0083	3.41705	0.0008	0.3937	0.141804	衰退	3	4	2.7	14.5087	7.3108	0.14798	0	0	1	0.028585
2014	340600	淮北	安徽省	0.6342	0.598	1	1	2014	0.013877	1	10.4688	0.0081	0.0046	0.0068	3.54794	0.0009	0.393	0.13142	衰退	3	4	2.5	14.604	7.11909	0.458197	0	0	1	0.027541
2015	340600	淮北	安徽省	0.581	0.6076	1	1	2014	0.010345	1	10.4597	0.0076	0.0088	0.008	3.57536	0.0019	0.3883	0.130638	衰退	3	4	4.5	14.8451	7.19152	0.211584	0	0	1	0.023218
2016	340600	淮北	安徽省	0.5634	0.6213	1	1	2014	0.00689	1	10.4977	0.006	0.0072	0.0103	3.50543	0.0024	0.355	0.126721	衰退	3	4	3.8	14.9787	7.46003	0.208818	0	0	1	0.021466
2017	340600	淮北	安徽省	0.55575	0.6361	1	1	2014	0.010575	1	10.6285	0.0106	0.0164	0.0111	3.31254	0.002	0.358	0.120983	衰退	3	4	0.9	15.0683	7.73477	0.190968	0	1	1	0.021559
2018	340600	淮北	安徽省	0.5481	0.6511	1	1	2014	0.006195	1	10.6901	0.0105	0.0304	0.0143	3.0256	0.0016	0.363095	0.136958	衰退	3	4	5.4	14.9787	7.07971	0.189833	0	1	1	0.020143
2019	340600	淮北	安徽省	0.4273	0.6311	1	1	2014	0.004376	1	10.7885	0.0102	0.0085	0.0195	2.61233	0.0021	0.355429	0.138351	衰退	3	4	3.5	15.3196	7.27599	0.193506	0	1	1	0.019048
2020	340600	淮北	安徽省	0.4173	0.6416	1	1	2014	0.014098	1	10.9297	0.0234	0.0205	0.0291	3.24201	0.0028	0.347619	0.165724	衰退	3	4	4.2	15.3416	6.39832	0.231573	0	1	1
2021	340600	淮北	安徽省	0.4203	0.6478	1	1	2014	0.039752	1	11.0152	0.0306	0.016	0.0077	3.20162	0.0047	0.352857	0.171737	衰退	3	4	3.9	15.4642	6.61226	0.232873	0	1	1
2010	340700	铜陵	安徽省	0.7274	0.735	1	0	2014	0.020941	0	11.0809	0.0033	0.0015	0.0028	3.88122	0.0001	0.2299	0.150592	衰退	3	3	2.8	13.807	7.6325		0	0	0	0.01167
2011	340700	铜陵	安徽省	0.7473	0.749	1	0	2014	0.025385	0	11.2811	0.004	0.0022	0.0061	2.37932	0.0003	0.2295	0.148875	衰退	3	3	4.4	13.9978	7.62302	0.353442	0	0	0	0.01215
2012	340700	铜陵	安徽省	0.7344	0.763	1	0	2014	0.045449	0	11.3441	0.0044	0.0023	0.0073	2.77929	0.0003	0.2411	0.145842	衰退	3	3	3.4	14.152	7.42627	0.370091	0	0	1	0.01262
2013	340700	铜陵	安徽省	0.7214	0.7758	1	0	2014	0.048551	0	11.4335	0.011	0.0044	0.0096	3.3279	0.0011	0.2416	0.14733	衰退	3	3	4.4	14.2855	8.12453	0.379128	0	0	1	0.01557
2014	340700	铜陵	安徽省	0.7126	0.787	1	1	2014	0.067204	1	11.4882	0.0095	0.006	0.0099	3.52304	0.0004	0.2404	0.146438	衰退	3	3	3.7	14.4574	7.61929	1.07398	0	0	1	0.015691
2015	340700	铜陵	安徽省	0.6175	0.5273	1	1	2014	0.070745	1	10.9535	0.01	0.0073	0.0073	3.08378	0.0011	0.2632	0.0684324	衰退	3	3	4	14.8088	6.98056	0.183334	0	0	1	0.017263
2016	340700	铜陵	安徽省	0.595	0.5414	1	1	2014	0.055413	1	11.0015	0.0057	0.011	0.0069	3.37914	0.0017	0.2513	0.110081	衰退	3	3	6.7	14.9469	7.22306	0.205773	0	0	1	0.017078
2017	340700	铜陵	安徽省	0.58875	0.5579	1	1	2014	0.052149	1	11.1332	0.0067	0.0201	0.0111	3.35821	0.0017	0.2504	0.109499	衰退	3	3	3.8	15.0393	7.67021	0.210333	0	0	1	0.017091
2018	340700	铜陵	安徽省	0.5825	0.5599	1	1	2014	0.040571	1	11.2072	0.0128	0.0254	0.0179	3.48045	0.0018	0.26036	0.106845	衰退	3	3	7.8	15.0964	5.44143	0.21331	0	0	1	0.018101
2019	340700	铜陵	安徽省	0.4633	0.6526	1	1	2014	0.055685	1	10.9768	0.0109	0.0092	0.0111	2.79707	0.0018	0.258609	0.106224	衰退	3	3	5	15.0393	5.8471	0.220436	0	0	1	0.019064
2020	340700	铜陵	安徽省	0.4542	0.6617	1	1	2014	0.057282	1	11.2412	0.0137	0.01	0.0174	3.75705	0.0025	0.26678	0.135635	衰退	3	3	4.2	15.0683	6.44437	0.291296	0	0	1
2021	340700	铜陵	安徽省	0.4949	0.6633	1	1	2014	0.065908	1	11.4283	0.0184	0.0057	0.0043	4.24196	0.0025	0.209302	0.133289	衰退	3	3	4.2	15.2265	7.25189	0.253841	0	0	1
2010	340800	安庆	安徽省	0.5303	0.368	1	0	2014	0.015509	0	9.83234	0.0018	0.0009	0.0028	2.873	0.0001	0.1913	0.166717	其他	2	4	1.9	15.0393	5.28788		0	0	0	0.02424
2011	340800	安庆	安徽省	0.5533	0.381	1	0	2014	0.016533	0	10.0264	0.003	0.0018	0.0017	2.53298	0.0005	0.2078	0.155031	其他	2	4	3.8	15.2018	5.45548	0.0741374	0	0	0	0.02651
2012	340800	安庆	安徽省	0.5585	0.396	1	0	2014	0.018032	0	10.1779	0.0021	0.0021	0.0039	2.77068	0.0007	0.2083	0.139219	其他	2	4	4.7	15.3416	5.18392	0.221618	0	0	0	0.0273
2013	340800	安庆	安徽省	0.5314	0.4096	1	0	2014	0.019941	0	10.1733	0.0057	0.0078	0.0098	3.1302	0.0009	0.2086	0.129173	其他	2	4	3.4	15.4642	6.29197	0.0812934	0	0	0	0.03491
2014	340800	安庆	安徽省	0.5276	0.422	1	1	2014	0.020634	1	10.2364	0.0121	0.0114	0.0084	3.33147	0.0008	0.2105	0.120739	其他	2	4	2.3	15.6073	6.42532	0.25818	0	0	0	0.035385
2015	340800	安庆	安徽省	0.5036	0.4587	1	1	2014	0.021099	1	10.3264	0.0148	0.0415	0.0263	3.6349	0.0027	0.2271	0.136499	其他	2	4	3.4	15.6238	6.29429	0.100521	0	0	0	0.033441
2016	340800	安庆	安徽省	0.4749	0.4719	1	1	2014	0.023169	1	10.3897	0.0256	0.0993	0.0219	3.83348	0.002	0.2277	0.11494	其他	2	4	3.9	15.7324	6.78797	0.0945794	0	0	0	0.034144
2017	340800	安庆	安徽省	0.4868	0.4857	1	1	2014	0.025896	1	10.5082	0.015	0.0396	0.0221	3.69597	0.0028	0.2293	0.0985322	其他	2	4	4.6	15.8437	6.56004	0.0954632	0	0	0	0.033055
2018	340800	安庆	安徽省	0.4987	0.4922	1	1	2014	0.02507	1	10.6091	0.0224	0.0476	0.0193	3.71326	0.0066	0.202729	0.110292	其他	2	4	8.1	15.9074	6.45742	0.0961333	0	0	0	0.038855
2019	340800	安庆	安徽省	0.4492	0.5428	1	1	2014	0.024686	1	10.836	0.0144	0.02	0.0247	3.40885	0.0031	0.207608	0.110647	其他	2	4	4.1	16.2134	6.47404	0.0962884	0	0	0	0.037865
2020	340800	安庆	安徽省	0.4323	0.5552	1	1	2014	0.024275	1	11.0021	0.026	0.028	0.0334	3.94547	0.0034	0.247416	0.127166	其他	2	4	4.3	16.2134	6.61315	0.117887	0	0	0
2021	340800	安庆	安徽省	0.4373	0.5617	1	1	2014	0.027223	1	11.078	0.0364	0.0137	0.0084	4.09974	0.0061	0.242472	0.131169	其他	2	4	7.6	16.3805	6.35426	0.123079	0	0	0
2010	341000	黄山	安徽省	0.4409	0.411	1	0	2014	0.019285	0	10.0343	0.0016	0.0005	0.0016	3.80147	0.0001	0.0672	0.111987	其他	3	4	3.8	14.0779	6.33629		0	0	0	0.00941
2011	341000	黄山	安徽省	0.4609	0.428	1	0	2014	0.022022	0	10.2459	0.0015	0.0005	0.0012	3.02424	0.0004	0.0724	0.109742	其他	3	4	5	14.221	6.65865	0.116816	0	0	0	0.00975
2012	341000	黄山	安徽省	0.4625	0.444	1	0	2014	0.022216	0	10.3431	0.001	0.0016	0.0028	3.50333	0.0003	0.0756	0.107823	其他	3	4	5.1	14.3461	6.44361	0.289784	0	0	0	0.01032
2013	341000	黄山	安徽省	0.4633	0.4574	1	0	2014	0.022699	0	10.4535	0.0031	0.0014	0.0027	3.70999	0.0005	0.0786	0.107334	其他	3	4	6	14.5087	6.52038	0.134539	0	0	1	0.0117
2014	341000	黄山	安徽省	0.4617	0.47	1	1	2014	0.023851	1	10.5299	0.0042	0.0022	0.0054	3.78577	0.0006	0.0794	0.106861	其他	3	4	4.2	14.7318	6.565	0.29594	0	0	1	0.011407
2015	341000	黄山	安徽省	0.3989	0.4828	1	1	2014	0.023061	1	10.5605	0.0066	0.0028	0.0062	3.92371	0.0004	0.0833	0.105755	其他	3	4	5.1	14.8451	6.55047	0.137931	0	0	1	0.011332
2016	341000	黄山	安徽省	0.3887	0.4956	1	1	2014	0.023385	1	10.6468	0.0065	0.0042	0.0071	4.08267	0.0009	0.0835	0.103376	其他	3	4	6	14.9469	7.10494	0.141495	0	0	1	0.011576
2017	341000	黄山	安徽省	0.36885	0.509	1	1	2014	0.028475	1	10.6934	0.0048	0.0055	0.0062	3.81393	0.0014	0.0876	0.103264	其他	3	4	4.9	15.0683	7.43489	0.146176	0	1	1	0.011256
2018	341000	黄山	安徽省	0.349	0.5146	1	1	2014	0.030811	1	10.7857	0.0068	0.0087	0.0086	3.7524	0.0012	0.0879385	0.101364	其他	3	4	6.8	15.1505	6.78677	0.151075	0	1	1	0.012098
2019	341000	黄山	安徽省	0.3464	0.571	1	1	2014	0.030398	1	10.9631	0.0043	0.0043	0.0054	3.80718	0.0005	0.0890212	0.100355	其他	3	4	4.8	15.3416	6.92258	0.159628	0	1	1	0.012952
2020	341000	黄山	安徽省	0.3471	0.5829	1	1	2014	0.031076	1	11.0644	0.0067	0.0049	0.0075	4.03426	0.0011	0.078324	0.109784	其他	3	4	10.2	15.3416	6.06154	0.177845	0	1	1
2021	341000	黄山	安徽省	0.3584	0.5925	1	1	2014	0.03249	1	11.1854	0.0087	0.0039	0.0028	4.08408	0.0012	0.0703118	0.120713	其他	3	4	12.2	15.4832	6.44067	0.181263	0	1	1
2010	341100	滁州	安徽省	0.4916	0.416	1	0	2014	0.010224	0	9.78482	0.0014	0.0017	0.004	3.14133	0.0002	0.1153	0.152535	成熟型	2	4	2.8	14.5574	6.62977		0	0	0	0.01785
2011	341100	滁州	安徽省	0.5169	0.434	1	0	2014	0.009679	0	9.98144	0.0065	0.0033	0.0084	2.15959	0.0004	0.1251	0.146491	成熟型	2	4	3.2	14.7318	7.17334	0.0917373	0	0	0	0.0188
2012	341100	滁州	安徽省	0.5229	0.451	1	0	2014	0.013777	0	10.11	0.0098	0.0074	0.0123	2.24081	0.0009	0.1297	0.134622	成熟型	2	4	2.6	14.9141	6.6714	0.270788	0	0	0	0.01918
2013	341100	滁州	安徽省	0.53	0.4647	1	0	2014	0.013902	0	10.2315	0.0147	0.009	0.0111	3.1627	0.0013	0.1358	0.128358	成熟型	2	4	2.3	15.0393	6.52835	0.0990643	0	0	0	0.02248
2014	341100	滁州	安徽省	0.5362	0.478	1	1	2014	0.017291	1	10.3127	0.0121	0.0201	0.0169	3.468	0.0025	0.1429	0.12626	成熟型	2	4	3.2	15.2265	6.68907	0.277636	0	0	1	0.022954
2015	341100	滁州	安徽省	0.5322	0.4902	1	1	2014	0.02075	1	10.3847	0.0194	0.0481	0.0214	3.74151	0.0038	0.1456	0.122407	成熟型	2	4	5	15.3416	6.44243	0.100072	0	0	1	0.02375
2016	341100	滁州	安徽省	0.4971	0.504	1	1	2014	0.023477	1	10.4522	0.026	0.0827	0.0303	3.8996	0.0076	0.1587	0.11904	成熟型	2	4	3.8	15.4642	6.67383	0.103083	0	0	1	0.024468
2017	341100	滁州	安徽省	0.50665	0.5189	1	1	2014	0.027767	1	10.5778	0.0209	0.0656	0.0268	3.97674	0.006	0.1785	0.10635	成熟型	2	4	3.9	15.556	7.01423	0.103907	0	0	1	0.02387
2018	341100	滁州	安徽省	0.5162	0.5342	1	1	2014	0.02663	1	10.6863	0.0294	0.0805	0.0391	3.88411	0.0059	0.179618	0.1175	成熟型	2	4	7.2	15.6718	6.32223	0.110055	0	0	1	0.031341
2019	341100	滁州	安徽省	0.4908	0.6082	1	1	2014	0.03054	1	11.1553	0.0261	0.0237	0.032	4.13552	0.0038	0.196638	0.11713	成熟型	2	4	4	16.2134	7.56281	0.11738	0	0	1	0.033383
2020	341100	滁州	安徽省	0.4875	0.6184	1	1	2014	0.033053	1	11.2281	0.0358	0.0377	0.0476	4.68848	0.0073	0.207714	0.122869	成熟型	2	4	2.6	16.3004	7.30698	0.13127	0	0	1
2021	341100	滁州	安徽省	0.4893	0.6292	1	1	2014	0.033436	1	11.3529	0.0591	0.0227	0.0219	5.33333	0.0095	0.228662	0.123455	成熟型	2	4	3.8	16.5236	7.36178	0.144491	0	0	1
2010	341200	阜阳	安徽省	0.3917	0.319	1	0	2014	0.003664	0	9.15443	0.0022	0.0018	0.006	0.900972	0	0.2221	0.1878	其他	1	4	1.9	15.0094	5.02829		0	0	0	0.02911
2011	341200	阜阳	安徽省	0.4011	0.333	1	0	2014	0.00597	0	9.31974	0.0081	0.0029	0.0067	0.825546	0.0003	0.2257	0.173117	其他	1	4	2.2	15.1765	5.05048	0.0454373	0	0	0	0.03051
2012	341200	阜阳	安徽省	0.413	0.349	1	0	2014	0.006971	0	9.43884	0.0049	0.007	0.0097	1.09438	0.0008	0.2286	0.15536	其他	1	4	2.3	15.3196	4.90442	0.166583	0	0	0	0.02958
2013	341200	阜阳	安徽省	0.4109	0.3623	1	0	2014	0.006138	0	9.56493	0.0131	0.011	0.0079	1.1625	0.0008	0.2318	0.156201	其他	1	4	2.4	15.4448	5.13375	0.046791	0	0	1	0.02926
2014	341200	阜阳	安徽省	0.4244	0.375	1	1	2014	0.004836	1	9.63818	0.0062	0.0153	0.0068	1.6835	0.0007	0.2243	0.156224	其他	1	4	2.3	15.6073	6.39362	0.0890625	0	0	1	0.031619
2015	341200	阜阳	安徽省	0.4074	0.3881	1	1	2014	0.009035	1	9.70824	0.0106	0.022	0.0138	1.96039	0.002	0.229	0.15669	其他	1	4	3.9	15.7176	6.3393	0.0472062	0	0	1	0.032275
2016	341200	阜阳	安徽省	0.3979	0.4024	1	1	2014	0.0113	1	9.77108	0.0159	0.0449	0.0181	2.14992	0.0043	0.2353	0.159798	其他	1	4	5.4	15.8437	6.43048	0.0500005	0	0	1	0.033675
2017	341200	阜阳	安徽省	0.40845	0.4175	1	1	2014	0.010446	1	9.89198	0.0133	0.0606	0.028	2.16494	0.0047	0.2502	0.150431	其他	1	4	5.8	15.9556	6.08758	0.0527079	0	0	1	0.034484
2018	341200	阜阳	安徽省	0.419	0.4329	1	1	2014	0.008793	1	9.9957	0.0317	0.0707	0.0335	2.28092	0.0072	0.267772	0.165321	其他	1	4	5.8	16.0773	6.92516	0.0542418	0	0	1	0.039581
2019	341200	阜阳	安徽省	0.382	0.4079	1	1	2014	0.010953	1	10.3949	0.0231	0.027	0.0256	2.03899	0.0061	0.302446	0.168629	其他	1	4	4.3	16.7059	6.48796	0.0572343	0	0	1	0.043076
2020	341200	阜阳	安徽省	0.3708	0.4197	1	1	2014	0.010792	1	10.438	0.0276	0.0423	0.0309	2.01992	0.0104	0.323575	0.174212	其他	1	4	3.4	16.7059	6.03141	0.0612233	0	0	1
2021	341200	阜阳	安徽省	0.3747	0.4274	1	1	2014	0.01204	1	10.5437	0.0327	0.0192	0.0086	1.92755	0.0088	0.318441	0.17726	其他	1	4	5.1	16.9065	5.7674	0.0673211	0	0	1
2010	341300	宿州	安徽省	0.3788	0.314	1	0	2014	0.005988	0	9.40281	0.001	0.0008	0.0014	1.59642	0	0.2827	0.156944	成熟型	1	4	2.2	14.4574	5.17026		0	0	0	0.02205
2011	341300	宿州	安徽省	0.4059	0.331	1	0	2014	0.006437	0	9.60968	0.0017	0.0018	0.0015	1.61943	0.0001	0.287	0.144187	成熟型	1	4	3	14.6484	5.98878	0.0499521	0	0	0	0.02409
2012	341300	宿州	安徽省	0.4142	0.348	1	0	2014	0.006107	0	9.7363	0.0015	0.0032	0.0041	1.57493	0	0.3019	0.128706	成熟型	1	4	1.1	14.6484	6.48659	0.104291	0	0	0	0.02492
2013	341300	宿州	安徽省	0.4199	0.3616	1	0	2014	0.006204	0	9.82078	0.0056	0.003	0.0036	1.80811	0.0001	0.3165	0.124348	成熟型	1	4	2.9	14.9141	6.33311	0.0533041	0	0	0	0.03198
2014	341300	宿州	安徽省	0.4194	0.374	1	1	2014	0.008974	1	9.90604	0.0031	0.0096	0.0048	2.05797	0.0005	0.3224	0.126866	成熟型	1	4	1	15.0393	6.34638	0.169016	0	0	1	0.031907
2015	341300	宿州	安徽省	0.3794	0.3873	1	1	2014	0.007746	1	9.98304	0.0074	0.0052	0.0074	2.26846	0.0002	0.3572	0.128312	成熟型	1	4	1.3	15.2506	6.43322	0.0541399	0	0	1	0.0765
2016	341300	宿州	安徽省	0.3794	0.4003	1	1	2014	0.020152	1	10.1268	0.0068	0.0092	0.0062	2.34863	0.0021	0.3484	0.131053	成熟型	1	4	3.2	15.3841	5.74136	0.0557985	0	0	1	0.0775
2017	341300	宿州	安徽省	0.3739	0.4156	1	1	2014	0.011267	1	10.1855	0.0052	0.0256	0.0102	2.24858	0.0017	0.3546	0.134045	成熟型	1	4	2.7	15.4832	5.36979	0.0577988	0	0	1	0.054181
2018	341300	宿州	安徽省	0.3684	0.4274	1	1	2014	0.011485	1	10.2457	0.0092	0.0229	0.0129	2.32865	0.0025	0.351711	0.139948	成熟型	1	4	5.9	15.5203	5.72089	0.0587978	0	0	1	0.030863
2019	341300	宿州	安徽省	0.3589	0.4228	1	1	2014	0.007766	1	10.4656	0.009	0.0196	0.0145	2.04912	0.0022	0.357303	0.14558	成熟型	1	4	7.1	16.1181	5.93584	0.0592246	0	0	1	0.030216
2020	341300	宿州	安徽省	0.3521	0.4376	1	1	2014	0.012338	1	10.5334	0.0182	0.0269	0.0198	1.89993	0.0081	0.360221	0.162289	成熟型	1	4	6.3	16.2134	6.25665	0.0654011	0	0	1
2021	341300	宿州	安徽省	0.3547	0.4503	1	1	2014	0.014038	1	10.629	0.0222	0.0112	0.0078	2.02629	0.0058	0.363625	0.167256	成熟型	1	4	8.3	16.3004	6.27071	0.0683251	0	0	1
2010	341500	六安	安徽省	0.4226	0.359	1	0	2014	0.005657	0	9.40129	0.0023	0.0012	0.0044	1.82983	0	0.4356	0.158128	其他	2	4	3.3	14.8451	4.79709		0	0	0	0.02217
2011	341500	六安	安徽省	0.4533	0.374	1	0	2014	0.006749	0	9.58537	0.0062	0.0013	0.0063	1.35744	0.0002	0.3786	0.154739	其他	2	4	3.5	15.0094	4.75481	0.0554633	0	0	0	0.072
2012	341500	六安	安徽省	0.4611	0.389	1	0	2014	0.009754	0	9.69771	0.0059	0.0026	0.0096	1.64573	0.0004	0.3455	0.1394	其他	2	4	3.4	15.1505	4.87422	0.191065	0	0	0	0.0727
2013	341500	六安	安徽省	0.4733	0.4019	1	0	2014	0.009142	0	9.77539	0.0119	0.0042	0.0089	1.79121	0.0009	0.354	0.13622	其他	2	4	3.1	15.2741	5.24382	0.0598116	0	0	0	0.073
2014	341500	六安	安徽省	0.4747	0.414	1	1	2014	0.009851	1	9.86339	0.0123	0.0081	0.0119	1.89694	0.0011	0.357	0.129298	其他	2	4	4.8	15.4448	5.10489	0.207649	0	0	0	0.023176
2015	341500	六安	安徽省	0.4608	0.4281	1	1	2014	0.009041	1	9.95664	0.0243	0.012	0.0283	2.10284	0.0012	0.36	0.153128	其他	2	4	5.5	15.3841	5.40312	0.0736101	0	0	0	0.108869
2016	341500	六安	安徽省	0.4427	0.4399	1	1	2014	0.013401	1	10.0455	0.0166	0.0227	0.0153	1.98659	0.0065	0.363	0.125903	其他	2	4	6.9	15.5019	5.40122	0.0681442	0	0	0	0.109049
2017	341500	六安	安徽省	0.4244	0.4541	1	1	2014	0.024535	1	10.1266	0.0151	0.038	0.0293	1.90405	0.0031	0.3636	0.114361	其他	2	4	5	15.6073	5.52207	0.0689753	0	1	0	0.117941
2018	341500	六安	安徽省	0.4061	0.4608	1	1	2014	0.026175	1	10.1989	0.0311	0.0402	0.0269	1.92252	0.0032	0.3657	0.12947	其他	2	4	8.1	15.7176	5.24935	0.0728127	0	1	0	0.1292
2019	341500	六安	安徽省	0.3614	0.4718	1	1	2014	0.024511	1	10.3992	0.0128	0.022	0.0205	1.90642	0.0031	0.36582	0.130022	其他	2	4	2.8	16.0238	5.44594	0.0761038	0	1	0	0.13138
2020	341500	六安	安徽省	0.3635	0.4849	1	1	2014	0.016269	1	10.563	0.0231	0.0235	0.0249	2.35251	0.0086	0.366	0.148123	其他	2	4	5.8	16.0562	5.39765	0.0902207	0	1	0
2021	341500	六安	安徽省	0.3879	0.4946	1	1	2014	0.010249	1	10.672	0.0276	0.0154	0.0072	2.67423	0.0038	0.365399	0.14927	其他	2	4	5.9	16.3004	5.87664	0.0960136	0	1	0
2010	341600	亳州	安徽省	0.3736	0.291	1	0	2014	0.003553	0	9.25834	0.0016	0.0006	0.0018	0.870191	0.0003	0.3836	0.166699	其他	1	4	2.1	14.604	5.38959		0	0	0	0.01607
2011	341600	亳州	安徽省	0.3964	0.313	1	0	2014	0.006189	0	9.46572	0.0021	0.0004	0.0015	0.920063	0.0003	0.4017	0.165319	其他	1	4	2.7	14.771	5.43982	0.0383777	0	0	0	0.01654
2012	341600	亳州	安徽省	0.4036	0.33	1	0	2014	0.005213	0	9.59621	0.0016	0.0014	0.0037	1.18693	0.0003	0.3692	0.149052	其他	1	4	3.5	14.9141	5.55328	0.040173	0	0	0	0.01737
2013	341600	亳州	安徽省	0.4046	0.344	1	0	2014	0.007204	0	9.67788	0.0036	0.0035	0.003	1.32735	0.0005	0.4062	0.148599	其他	1	4	2.9	15.0683	5.48994	0.0393226	0	0	0	0.02209
2014	341600	亳州	安徽省	0.3946	0.357	1	1	2014	0.006269	1	9.77646	0.005	0.0026	0.0051	1.55124	0.0006	0.4155	0.150427	其他	1	4	2.9	15.1765	5.20214	0.164345	0	0	1	0.022997
2015	341600	亳州	安徽省	0.3927	0.3696	1	1	2014	0.010187	1	9.83228	0.006	0.0031	0.005	1.78525	0.0003	0.3693	0.151112	其他	1	4	4.1	15.2971	5.20949	0.040619	0	0	1	0.023385
2016	341600	亳州	安徽省	0.3871	0.3828	1	1	2014	0.009546	1	9.8829	0.0053	0.0078	0.0053	1.82406	0.0008	0.3936	0.155019	其他	1	4	3.6	15.4047	5.62349	0.0444561	0	0	1	0.023549
2017	341600	亳州	安徽省	0.38805	0.3977	1	1	2014	0.016259	1	9.9656	0.0046	0.0209	0.0086	1.99659	0.0022	0.4051	0.149212	其他	1	4	6	15.4832	6.17071	0.0473	0	0	1	0.023924
2018	341600	亳州	安徽省	0.389	0.4101	1	1	2014	0.015344	1	10.1195	0.0081	0.0335	0.0092	1.72802	0.0046	0.420023	0.164789	其他	1	4	6.1	15.5905	5.81131	0.047811	0	0	1	0.026507
2019	341600	亳州	安徽省	0.3555	0.4155	1	1	2014	0.015637	1	10.3828	0.0044	0.0132	0.0102	1.56945	0.0032	0.426352	0.168837	其他	1	4	5.7	16.0876	5.77102	0.052418	0	0	1	0.026662
2020	341600	亳州	安徽省	0.3499	0.425	1	1	2014	0.014143	1	10.4915	0.011	0.0135	0.0105	1.23432	0.004	0.443038	0.182559	其他	1	4	3.6	16.108	6.35631	0.0606332	0	0	1
2021	341600	亳州	安徽省	0.3452	0.4319	1	1	2014	0.013613	1	10.5994	0.0123	0.0109	0.0036	1.31568	0.0032	0.463176	0.18145	其他	1	4	6	16.3004	6.24762	0.0604695	0	0	1
2010	341700	池州	安徽省	0.4661	0.445	1	0	2014	0.014999	0	9.97034	0.0013	0.0007	0.0033	4.37634	0.0002	0.1089	0.165748	成熟型	3	4	3.3	13.7232	6.49063		0	0	0	0.0071
2011	341700	池州	安徽省	0.4954	0.46	1	0	2014	0.01152	0	10.1723	0.0032	0.0007	0.0033	2.47542	0.0001	0.1125	0.160622	成熟型	3	4	4.7	13.9108	7.54932	0.0938171	0	0	0	0.00806
2012	341700	池州	安徽省	0.4892	0.475	1	0	2014	0.012849	0	10.2955	0.0053	0.0022	0.0051	3.03735	0.0002	0.1198	0.15123	成熟型	3	4	3.8	13.9978	7.58004	0.196231	0	1	0	0.00784
2013	341700	池州	安徽省	0.488	0.4882	1	0	2014	0.013759	0	10.3841	0.0032	0.0027	0.003	3.27638	0.001	0.1199	0.14066	成熟型	3	4	2.9	14.152	7.33863	0.0938789	0	1	0	0.01068
2014	341700	池州	安徽省	0.4714	0.501	1	1	2014	0.012196	1	10.5013	0.0045	0.0077	0.0048	3.67133	0.0005	0.1199	0.13638	成熟型	3	4	3.2	14.4033	6.69768	0.104425	0	1	0	0.010893
2015	341700	池州	安徽省	0.4614	0.5111	1	1	2014	0.012715	1	10.5347	0.0074	0.0131	0.0098	4.00334	0.0009	0.1199	0.131643	成熟型	3	4	5.3	14.5087	6.04697	0.0955483	0	1	0	0.010716
2016	341700	池州	安徽省	0.4377	0.523	1	1	2014	0.011901	1	10.6186	0.0085	0.0178	0.0098	4.19265	0.002	0.1204	0.134566	成熟型	3	4	6.6	14.604	6.42617	0.0963222	0	1	0	0.010737
2017	341700	池州	安徽省	0.4303	0.5367	1	1	2014	0.009137	1	10.6638	0.0087	0.014	0.0127	4.00193	0.0011	0.1224	0.128082	成熟型	3	4	3.9	14.7318	7.46604	0.0991175	0	1	0	0.010501
2018	341700	池州	安徽省	0.4229	0.541	1	1	2014	0.017205	1	10.7389	0.0121	0.0171	0.0161	3.83181	0.0011	0.122603	0.126222	成熟型	3	4	7.3	14.771	6.8131	0.1021	0	1	0	0.011335
2019	341700	池州	安徽省	0.4415	0.586	1	1	2014	0.015251	1	10.9312	0.0118	0.0035	0.0106	3.95286	0.0002	0.122722	0.127939	成熟型	3	4	5	15.2018	6.3864	0.108238	0	1	0	0.010912
2020	341700	池州	安徽省	0.4407	0.5968	1	1	2014	0.014993	1	11.0785	0.0117	0.0049	0.015	4.01251	0.0006	0.12288	0.14586	成熟型	3	4	4.5	15.2265	5.82698	0.129812	0	1	0
2021	341700	池州	安徽省	0.4602	0.6009	1	1	2014	0.016128	1	11.227	0.0141	0.0025	0.0029	4.69572	0.0013	0.122959	0.149929	成熟型	3	4	6.7	15.3841	6.0426	0.148978	0	1	0
2010	341800	宣城	安徽省	0.4721	0.433	1	0	2014	0.023084	0	9.94825	0.0015	0.0006	0.0028	5.44988	0	0.2088	0.109784	成熟型	3	4	1.5	14.4574	6.85712		0	0	0	0.01234
2011	341800	宣城	安徽省	0.5212	0.45	1	0	2014	0.03037	0	10.1774	0.0039	0.0011	0.0059	3.06195	0.0002	0.2441	0.0878294	成熟型	3	4	3.1	14.6484	6.90578	0.105702	0	0	0	0.0516
2012	341800	宣城	安徽省	0.5216	0.467	1	0	2014	0.030262	0	10.3001	0.0067	0.0041	0.0084	3.91628	0.0003	0.2462	0.101715	成熟型	3	4	1.4	14.8088	7.19382	0.122036	0	0	0	0.0547
2013	341800	宣城	安徽省	0.5255	0.4806	1	0	2014	0.032463	0	10.3974	0.0081	0.0066	0.0065	4.6077	0.0003	0.2485	0.100334	成熟型	3	4	4.5	14.9141	7.14166		0	0	0	0.05631
2014	341800	宣城	安徽省	0.514	0.493	1	1	2014	0.034945	1	10.4841	0.01	0.0106	0.0124	5.24087	0.0009	0.2686	0.0959697	成熟型	3	4	3.7	15.1505	7.18078	0.293374	0	0	0	0.01628
2015	341800	宣城	安徽省	0.4872	0.5064	1	1	2014	0.032045	1	10.5299	0.0145	0.0129	0.0109	5.47369	0.0019	0.2695	0.093756	成熟型	3	4	3	15.2506	7.40431	0.121509	0	0	0	0.016043
2016	341800	宣城	安徽省	0.4747	0.5214	1	1	2014	0.036122	1	10.6523	0.0074	0.0225	0.0094	5.62091	0.0033	0.271	0.0910427	成熟型	3	4	4.3	15.3841	7.55041	0.1245	0	0	0	0.016291
2017	341800	宣城	安徽省	0.4809	0.5369	1	1	2014	0.041502	1	10.7344	0.0091	0.0204	0.0185	5.50539	0.0035	0.2718	0.083115	成熟型	3	4	5.4	15.4832	7.70894	0.127416	0	1	0	0.01718
2018	341800	宣城	安徽省	0.4871	0.5521	1	1	2014	0.048085	1	10.8014	0.0192	0.0368	0.0171	5.63003	0.0036	0.271458	0.0895593	成熟型	3	4	7.3	15.4642	7.33224	0.129652	0	1	0	0.020914
2019	341800	宣城	安徽省	0.473	0.5955	1	1	2014	0.047567	1	11.0042	0.01	0.0104	0.0195	5.26118	0.0008	0.2729	0.0891973	成熟型	3	4	4.4	15.6238	7.2717	0.136969	0	1	0	0.020964
2020	341800	宣城	安徽省	0.4717	0.6082	1	1	2014	0.045322	1	11.0662	0.0224	0.0168	0.0266	6.28549	0.0039	0.274721	0.0966821	成熟型	3	4	3.7	15.6561	7.37585	0.170693	0	1	0
2021	341800	宣城	安徽省	0.4858	0.6175	1	1	2014	0.043896	1	11.1896	0.0358	0.0098	0.0125	7.46683	0.0044	0.277453	0.0975573	成熟型	3	4	5.5	15.8437	7.41373	0.188183	0	1	0
2010	350100	福州	福建省	0.4488	0.6195	0	0		0.016061	0	10.6821	0.0274	0.0231	0.0289	4.04334	0.0054	0.1967	0.152638	其他	1	2	5.1	16.5881	7.79149		0	0	0	0.10547
2011	350100	福州	福建省	0.458	0.633	0	0		0.013687	0	10.8472	0.031	0.0247	0.0323	2.84722	0.0092	0.2097	0.143525	其他	1	2	4	16.7599	7.46442	0.164687	0	0	0	0.12807
2012	350100	福州	福建省	0.4544	0.6475	0	0		0.0158	0	10.9642	0.0333	0.0314	0.0342	2.91472	0.0156	0.2155	0.145596	其他	1	2	3.2	16.951	7.30404	0.463968	0	0	0	0.14371
2013	350100	福州	福建省	0.456	0.659	0	0		0.016275	0	11.0671	0.0386	0.0422	0.0328	3.00409	0.0177	0.2206	0.147908	其他	1	2	3.2	17.1114	7.43679	0.193227	0	0	0	0.14275
2014	350100	福州	福建省	0.455	0.669	0	0		0.016365	0	11.1561	0.0389	0.0426	0.0398	3.06191	0.0177	0.2264	0.150504	其他	1	2	5.1	17.2495	7.46904	0.373914	0	0	0	0.149169
2015	350100	福州	福建省	0.436	0.677	0	0		0.013775	0	11.2208	0.0528	0.0647	0.0711	3.06933	0.0242	0.2322	0.152515	其他	1	2	5.6	17.3709	7.62864	0.203256	0	0	0	0.156276
2016	350100	福州	福建省	0.418	0.685	0	0		0.01355	0	11.3133	0.0866	0.1296	0.0951	2.93263	0.0352	0.239	0.154224	其他	1	2	6.6	17.4531	7.71586	0.204688	0	0	0	0.156827
2017	350100	福州	福建省	0.41295	0.695	0	0		0.020932	0	11.4228	0.0829	0.1649	0.1447	2.88903	0.034	0.2304	0.154551	其他	1	2	4.4	17.5532	7.41269	0.212791	0	0	0	0.158772
2018	350100	福州	福建省	0.4079	0.703	0	0		0.031605	0	11.5334	0.1528	0.1998	0.1588	2.89406	0.0407	0.396417	0.157615	其他	1	2	4.8	17.6657	8.35181	0.219036	0	0	0	0.174229
2019	350100	福州	福建省	0.4079	0.705	0	0		0.030307	0	11.6995	0.0983	0.1014	0.1484	3.25513	0.03	0.413106	0.164145	其他	1	2	4	17.5532	8.43309	0.204388	0	0	0	0.176193
2020	350100	福州	福建省	0.3833	0.72476	0	0		0.045572	0	11.6968	0.1669	0.1267	0.1481	3.19952	0.0306	0.635192	0.160305	其他	1	2	3.7	17.5532	8.12987	0.205816	0	0	0
2021	350100	福州	福建省	0.3788	0.73	0	0		0.042423	0	11.7802	0.16	0.0702	0.0469	3.38955	0.0369	0.678854	0.162298	其他	1	2	3.6	17.6222	8.02937	0.208531	0	0	0
2010	350200	厦门	福建省	0.4973	0.883	0	0		0.030958	0	10.9849	0.023	0.0184	0.0227	6.21507	0.0065	1.2042	0.123113	其他	2	2	4.7	15.747	7.30315		0	1	0	0.09533
2011	350200	厦门	福建省	0.5108	0.885	0	0		0.031254	0	11.1455	0.031	0.0222	0.0315	4.16066	0.0088	1.0678	0.129286	其他	2	2	3.9	15.8949	7.68611	0.718255	0	1	0	0.1105
2012	350200	厦门	福建省	0.4877	0.886	0	0		0.030028	0	11.2424	0.0304	0.0274	0.0426	4.51771	0.0124	1.0325	0.134295	其他	2	2	2.8	15.9903	7.89879	0.764741	0	1	0	0.11805
2013	350200	厦门	福建省	0.4754	0.887	0	0		0.03149	0	11.2951	0.0484	0.0345	0.0421	4.47185	0.0133	1.0046	0.140575	其他	2	2	3.1	16.0876	8.38692	0.5237	0	1	0	0.13026
2014	350200	厦门	福建省	0.4461	0.888	0	0		0.031614	0	11.3692	0.0521	0.047	0.0502	4.46457	0.0128	0.9735	0.145655	其他	2	2	3.3	16.2134	7.88406	0.824882	0	1	0	0.133907
2015	350200	厦门	福建省	0.436	0.889	0	0		0.028579	0	11.415	0.0659	0.0556	0.073	4.57513	0.0177	0.9685	0.145905	其他	2	2	3.2	16.3004	8.3415	0.549819	0	1	0	0.136769
2016	350200	厦门	福建省	0.4082	0.89	0	0		0.027983	0	11.4818	0.0736	0.0745	0.0977	4.3852	0.0249	0.9268	0.151262	其他	2	2	6.2	16.3805	8.63002	0.569286	0	1	0	0.13915
2017	350200	厦门	福建省	0.41075	0.891	0	0		0.029673	0	11.5828	0.09	0.0997	0.1501	4.72319	0.0346	0.9975	0.152186	其他	2	2	6.4	16.4546	9.07317	0.605362	0	1	0	0.145994
2018	350200	厦门	福建省	0.4133	0.891	0	0		0.032085	0	11.6681	0.1594	0.1275	0.1741	4.82968	0.0299	0.898583	0.161182	其他	2	2	2.3	16.5236	9.85846	0.626277	0	1	0	0.155591
2019	350200	厦门	福建省	0.416	0.892	0	0		0.042234	0	11.8484	0.1173	0.0868	0.1247	5.38228	0.0228	0.843706	0.160056	其他	2	2	3.8	16.951	8.99309	0.638415	0	1	0	0.126903
2020	350200	厦门	福建省	0.3947	0.89382	0	0		0.042066	0	11.7244	0.143	0.0961	0.1471	4.67181	0.0292	0.915261	0.140789	其他	2	2	4.6	16.951	8.3002	0.569895	0	1	0
2021	350200	厦门	福建省	0.4099	0.900947	0	0		0.045966	0	11.7949	0.1648	0.0738	0.0572	5.20265	0.0337	0.96188	0.147382	其他	2	2	4.2	17.0736	8.1244	0.584962	0	1	0
2010	350300	莆田	福建省	0.5611	0.508	1	0	2014	0.015424	0	10.3285	0.0022	0.0009	0.002	4.84794	0.0001	0.2164	0.154821	其他	3	3	5.4	14.8802	7.38644		0	0	0	0.02878
2011	350300	莆田	福建省	0.5837	0.509	1	0	2014	0.015195	0	10.5822	0.0027	0.0029	0.0023	3.07885	0.0003	0.2164	0.15131	其他	3	3	4.1	15.0393	7.65184	0.137758	0	0	0	0.03402
2012	350300	莆田	福建省	0.5821	0.518	1	0	2014	0.015693	0	10.6621	0.0021	0.0011	0.0026	3.35231	0.0006	0.2287	0.146227	其他	3	3	2.9	15.1765	7.63903	0.182058	0	0	0	0.03721
2013	350300	莆田	福建省	0.5656	0.536	1	0	2014	0.018587	0	10.735	0.0027	0.0019	0.0023	3.63604	0.0004	0.2287	0.143435	其他	3	3	6.6	15.2971	7.72506	0.113005	0	0	1	0.04664
2014	350300	莆田	福建省	0.577	0.553	1	1	2014	0.021894	1	10.8711	0.003	0.0019	0.0032	4.12281	0.0005	0.2287	0.14605	其他	3	3	3.9	15.425	7.8312	0.222302	0	0	1	0.049057
2015	350300	莆田	福建省	0.5735	0.566	1	1	2014	0.014475	1	10.9892	0.0046	0.0024	0.0058	4.34843	0.0007	0.257	0.14899	其他	3	3	4.8	15.5383	7.84842	0.115418	0	0	1	0.0497
2016	350300	莆田	福建省	0.5607	0.581	1	1	2014	0.011764	1	11.0395	0.0096	0.0049	0.012	4.36332	0.0015	0.2689	0.152597	其他	3	3	5.1	15.6401	7.09472	0.118304	0	0	1	0.051963
2017	350300	莆田	福建省	0.54345	0.596	1	1	2014	0.013721	1	11.1414	0.0094	0.006	0.015	4.21034	0.0009	0.3037	0.160407	其他	3	3	6.9	15.7614	7.4711	0.120299	0	0	1	0.054141
2018	350300	莆田	福建省	0.5262	0.61	1	1	2014	0.014002	1	11.2367	0.0158	0.0103	0.0188	4.14828	0.0011	0.315984	0.163943	其他	3	3	5.1	15.8437	6.93919	0.111107	0	0	1	0.056408
2019	350300	莆田	福建省	0.531	0.617	1	1	2014	0.010108	1	11.4003	0.0121	0.0063	0.0134	3.98625	0.0012	0.324496	0.170124	其他	3	3	4.9	16.5881	5.70723	0.110009	0	0	1	0.045145
2020	350300	莆田	福建省	0.5153	0.62617	1	1	2014	0.012047	1	11.3022	0.0145	0.0067	0.0132	3.47041	0.0013	0.322254	0.162085	其他	3	3	4.8	16.5881	7.43386	0.0958446	0	0	1
2021	350300	莆田	福建省	0.5224	0.635	1	1	2014	0.007668	1	11.4083	0.0135	0.0091	0.0045	3.49379	0.0022	0.338525	0.166211	其他	3	3	5.3	16.6487	6.80746	0.100633	0	0	1
2010	350400	三明	福建省	0.4925	0.511	0	0		0.013083	0	10.5751	0.0035	0.0012	0.0029	6.55109	0.0002	0.1043	0.127463	成熟型	3	4	3.1	14.7318	3.486		0	0	0	0.02152
2011	350400	三明	福建省	0.5041	0.515	0	0		0.013508	0	10.775	0.0026	0.0014	0.0017	6.05976	0.0007	0.1054	0.126738	成熟型	3	4	5.4	14.8802	4.05247	0.329841	0	0	0	0.02379
2012	350400	三明	福建省	0.5095	0.521	0	0		0.016876	0	10.8574	0.0037	0.0024	0.0052	6.63738	0.0009	0.1051	0.125534	成熟型	3	4	5.7	15.0393	2.71754	0.284394	0	0	0	0.02528
2013	350400	三明	福建省	0.5224	0.536	0	0		0.017848	0	10.9981	0.0053	0.0016	0.0041	6.73307	0.0012	0.1035	0.124069	成熟型	3	4	4.6	15.1765	4.68573	0.162067	0	0	0	0.02407
2014	350400	三明	福建省	0.5249	0.551	0	0		0.019766	0	11.0626	0.005	0.0043	0.0079	6.98406	0.0005	0.1021	0.126421	成熟型	3	4	4.6	15.2018	5.05993	0.2949	0	0	0	0.024078
2015	350400	三明	福建省	0.5109	0.563	0	0		0.018565	0	11.1153	0.0108	0.0037	0.0089	7.05534	0.0008	0.1011	0.128005	成熟型	3	4	5.1	15.2971	5.74278	0.159304	0	0	0	0.02452
2016	350400	三明	福建省	0.501	0.575	0	0		0.017704	0	11.2187	0.0196	0.0064	0.024	7.04314	0.0011	0.101	0.127313	成熟型	3	4	3.5	15.3841	4.75531	0.157982	0	0	0	0.024013
2017	350400	三明	福建省	0.51345	0.59	0	0		0.015867	0	11.311	0.0142	0.0071	0.0181	6.88716	0.0012	0.101	0.134345	成熟型	3	4	5.6	15.4832	5.67037	0.15743	0	1	0	0.024354
2018	350400	三明	福建省	0.5259	0.602	0	0		0.011502	0	11.4406	0.0154	0.0072	0.0178	6.53488	0.0012	0.109636	0.138492	成熟型	3	4	4.9	15.5905	6.22147	0.159126	0	1	0	0.025049
2019	350400	三明	福建省	0.5392	0.609	0	0		0.010027	0	11.5168	0.0101	0.0059	0.0133	6.72587	0.0008	0.112591	0.144004	成熟型	3	4	6.3	15.8696	5.89448	0.159997	0	1	0	0.025211
2020	350400	三明	福建省	0.5189	0.63052	0	0		0.007428	0	11.5939	0.0171	0.005	0.0193	7.17671	0.0009	0.114727	0.162801	成熟型	3	4	9	15.8696	4.75984	0.170623	0	1	0
2021	350400	三明	福建省	0.509	0.637	0	0		0.006985	0	11.7033	0.0207	0.0043	0.0058	7.04435	0.0016	0.113351	0.168727	成熟型	3	4	9.6	15.9556	6.15972	0.176434	0	1	0
2010	350500	泉州	福建省	0.6016	0.584	0	0		0.020542	0	10.6971	0.0197	0.0071	0.0262	6.37101	0.0009	0.1514	0.13106	其他	1	3	3.3	16.3004	5.64894		0	0	0	0.14217
2011	350500	泉州	福建省	0.6234	0.593	0	0		0.022471	0	10.8662	0.0367	0.0068	0.0301	4.87698	0.0034	0.2079	0.130819	其他	1	3	4.1	16.5236	7.04523	0.202328	0	0	0	0.17395
2012	350500	泉州	福建省	0.6222	0.604	0	0		0.02056	0	10.9454	0.0274	0.0106	0.0409	5.15078	0.0041	0.2172	0.129529	其他	1	3	3.8	16.6487	7.02591	0.314809	0	0	0	0.17489
2013	350500	泉州	福建省	0.6184	0.616	0	0		0.02197	0	11.0381	0.0569	0.0156	0.0498	5.26914	0.0044	0.2267	0.13116	其他	1	3	3.7	16.7599	6.64999	0.121513	0	0	0	0.16371
2014	350500	泉州	福建省	0.6198	0.629	0	0		0.02203	0	11.1204	0.0498	0.0178	0.0515	5.25829	0.0043	0.2361	0.13522	其他	1	3	3.8	16.9065	6.08019	0.182174	0	0	1	0.157141
2015	350500	泉州	福建省	0.5995	0.636	0	0		0.022923	0	11.18	0.1172	0.0422	0.1453	5.19389	0.0064	0.241	0.13961	其他	1	3	4.2	17.0344	6.25552	0.13526	0	0	1	0.150564
2016	350500	泉州	福建省	0.5848	0.645	0	0		0.022067	0	11.2506	0.1873	0.0562	0.2255	5.26107	0.0127	0.2494	0.144056	其他	1	3	4.9	17.1114	5.66107	0.139975	0	0	1	0.149591
2017	350500	泉州	福建省	0.58085	0.657	0	0		0.023291	0	11.3835	0.1371	0.0841	0.1963	5.35838	0.0217	0.2523	0.146373	其他	1	3	4.7	17.2167	4.71343	0.134509	0	0	1	0.139911
2018	350500	泉州	福建省	0.5769	0.666	0	0		0.023316	0	11.4897	0.2632	0.132	0.2504	5.48161	0.0354	0.253247	0.151758	其他	1	3	5.4	17.3419	5.68546	0.131567	0	0	1	0.144687
2019	350500	泉州	福建省	0.5886	0.672	0	0		0.023841	0	11.6375	0.1105	0.0529	0.1857	5.81236	0.0102	0.253358	0.160682	其他	1	3	5.3	17.8045	5.69808	0.109848	0	0	1	0.129282
2020	350500	泉州	福建省	0.5717	0.68487	0	0		0.024935	0	11.6419	0.2414	0.0519	0.1632	6.09443	0.0148	0.253395	0.167743	其他	1	3	3.6	17.7667	4.42996	0.118016	0	0	1
2021	350500	泉州	福建省	0.5694	0.697	0	0		0.02743	0	11.7304	0.1281	0.0285	0.036	6.79774	0.0118	0.256494	0.174406	其他	1	3	5.6	17.8759	5.40828	0.124122	0	0	1
2010	350600	漳州	福建省	0.4557	0.467	0	0		0.012009	0	10.2787	0.0059	0.0016	0.0099	4.72557	0.0003	0.4478	0.135612	其他	1	3	5.1	15.3631	6.03853		0	0	0	0.04011
2011	350600	漳州	福建省	0.4729	0.479	0	0		0.014321	0	10.5238	0.0109	0.0024	0.0088	4.87603	0.001	0.4524	0.134947	其他	1	3	7.4	15.5383	6.42151	0.0928149	0	0	0	0.04569
2012	350600	漳州	福建省	0.4796	0.52	0	0		0.014043	0	10.6168	0.0074	0.0032	0.0107	3.45306	0.0008	0.4619	0.133848	其他	1	3	5.6	15.7026	6.90886	0.157231	0	0	0	0.04864
2013	350600	漳州	福建省	0.4882	0.53	0	0		0.0154	0	10.706	0.0169	0.0061	0.0146	3.78702	0.002	0.475	0.130934	其他	1	3	4.4	15.8304	6.83158	0.105084	0	0	0	0.05057
2014	350600	漳州	福建省	0.4977	0.538	0	0		0.016316	0	10.8278	0.0137	0.0051	0.0122	4.04435	0.002	0.5029	0.132485	其他	1	3	4.6	15.747	6.11215	0.224149	0	0	0	0.052939
2015	350600	漳州	福建省	0.4853	0.548	0	0		0.012404	0	10.9331	0.0145	0.0057	0.0161	4.294	0.0036	0.5289	0.132723	其他	1	3	5.8	15.8696	6.54045	0.115077	0	0	0	0.055173
2016	350600	漳州	福建省	0.4675	0.562	0	0		0.012162	0	11.0249	0.0228	0.0134	0.0311	4.41188	0.0035	0.5408	0.13098	其他	1	3	6.7	15.9903	5.99613	0.119873	0	0	0	0.056
2017	350600	漳州	福建省	0.4728	0.577	0	0		0.01784	0	11.1364	0.0245	0.0164	0.0542	4.41961	0.0045	0.5584	0.131704	其他	1	3	7.1	16.0979	6.38201	0.123114	0	0	0	0.056704
2018	350600	漳州	福建省	0.4781	0.59	0	0		0.011608	0	11.2369	0.0654	0.0234	0.072	4.4144	0.0045	0.592095	0.13516	其他	1	3	5.8	16.2134	5.77048	0.144583	0	0	0	0.060638
2019	350600	漳州	福建省	0.4882	0.6	0	0		0.012526	0	11.4195	0.0373	0.0152	0.0472	4.46318	0.0018	0.579172	0.141627	其他	1	3	4.2	16.7059	6.72629	0.139996	0	0	0	0.051733
2020	350600	漳州	福建省	0.4525	0.61386	0	0		0.0082	0	11.3976	0.0556	0.0127	0.0582	4.70495	0.0032	0.61272	0.150446	其他	1	3	4.3	16.6487	7.15098	0.147345	0	0	0
2021	350600	漳州	福建省	0.4898	0.629	0	0		0.008149	0	11.499	0.058	0.0085	0.0147	4.71006	0.0053	0.568459	0.155308	其他	1	3	5	16.7059	7.25493	0.15696	0	0	0
2010	350700	南平	福建省	0.4183	0.507	0	0		0.011576	0	10.2254	0.0019	0.0005	0.0031	4.76658	0.0002	0.1242	0.134709	成熟型	3	4	4.4	14.771	4.97697		0	0	0	0.02354
2011	350700	南平	福建省	0.4213	0.511	0	0		0.010769	0	10.4218	0.0052	0.0008	0.0052	3.10943	0.0004	0.1235	0.132695	成熟型	3	4	5.8	14.9141	3.83445	0.332763	0	0	0	0.02507
2012	350700	南平	福建省	0.428	0.516	0	0		0.011245	0	10.5459	0.004	0.0017	0.0039	3.46008	0.0005	0.1262	0.132351	成熟型	3	4	5.3	15.0964	4.35535	0.265091	0	1	1	0.0258
2013	350700	南平	福建省	0.4351	0.526	0	0		0.009534	0	10.6451	0.0046	0.0021	0.0037	3.5916	0.0002	0.1262	0.132302	成熟型	3	4	6	15.2265	4.65421	0.157424	0	1	1	0.02426
2014	350700	南平	福建省	0.4411	0.534	0	0		0.010091	0	10.7321	0.0051	0.0023	0.0049	3.80534	0.0008	0.1273	0.134757	成熟型	3	4	7.7	15.3196	5.16738	0.218795	0	1	1	0.024514
2015	350700	南平	福建省	0.4316	0.54	0	0		0.008027	0	10.8045	0.0114	0.0087	0.0135	4.20076	0.0013	0.1769	0.13662	成熟型	3	4	6.1	15.425	6.69536	0.159103	0	1	1	0.024816
2016	350700	南平	福建省	0.4214	0.548	0	0		0.00724	0	10.9401	0.0184	0.0033	0.0181	4.22556	0.003	0.177	0.137307	成熟型	3	4	8.2	15.5383	4.46955	0.158851	0	1	1	0.024698
2017	350700	南平	福建省	0.4271	0.558	0	0		0.011073	0	10.9971	0.0062	0.0052	0.0099	4.06343	0.0024	0.1009	0.140211	成熟型	3	4	6.9	15.6401	5.72277	0.161229	0	1	1	0.025453
2018	350700	南平	福建省	0.4328	0.567	0	0		0.012319	0	11.1112	0.0113	0.0056	0.0148	3.91822	0.0013	0.103446	0.140069	成熟型	3	4	6.6	15.7324	4.989	0.157937	0	1	1	0.024496
2019	350700	南平	福建省	0.4173	0.575	0	0		0.010929	0	11.2165	0.0097	0.0033	0.0097	3.86617	0.0004	0.109016	0.137861	成熟型	3	4	7	15.8034	5.05986	0.154634	0	1	1	0.023966
2020	350700	南平	福建省	0.3783	0.59701	0	0		0.010578	0	11.2203	0.0114	0.0056	0.0168	3.57463	0.0008	0.103214	0.144106	成熟型	3	4	4.6	15.7614	5.16361	0.158972	0	1	1
2021	350700	南平	福建省	0.3565	0.6	0	0		0.008432	0	11.2728	0.0187	0.0035	0.0057	3.73034	0.0012	0.10423	0.147601	成熟型	3	4	4.2	15.8437	5.67867	0.161358	0	1	1
2010	350800	龙岩	福建省	0.5325	0.45	0	0		0.013496	0	10.5631	0.0061	0.0017	0.0048	5.46591	0.0003	0.1618	0.127486	成熟型	3	3	2.9	14.9469	5.8758		0	0	0	0.03055
2011	350800	龙岩	福建省	0.5651	0.475	0	0		0.013385	0	10.7475	0.0063	0.0036	0.0076	5.44574	0.0007	0.1636	0.122846	成熟型	3	3	4.5	15.1238	5.76765	0.135689	0	0	0	0.0344
2012	350800	龙岩	福建省	0.5706	0.494	0	0		0.016719	0	10.9055	0.0072	0.0038	0.01	3.75486	0.001	0.1657	0.122437	成熟型	3	3	4.9	15.2506	6.34415	0.268363	0	0	0	0.03445
2013	350800	龙岩	福建省	0.5379	0.509	0	0		0.017523	0	10.9706	0.0124	0.0045	0.0115	3.82558	0.0022	0.1683	0.120848	成熟型	3	3	3.9	15.3841	6.12125	0.148449	0	0	0	0.03452
2014	350800	龙岩	福建省	0.5405	0.516	0	0		0.022938	0	11.0313	0.0127	0.0071	0.0105	3.99228	0.0015	0.1762	0.122257	成熟型	3	3	5	15.5383	6.31724	0.34768	0	0	0	0.030353
2015	350800	龙岩	福建省	0.5262	0.526	0	0		0.022264	0	11.0842	0.0178	0.0133	0.021	4.1954	0.002	0.2089	0.123236	成熟型	3	3	4.2	15.6718	6.77703	0.145642	0	0	0	0.030562
2016	350800	龙岩	福建省	0.5101	0.538	0	0		0.020651	0	11.1878	0.0325	0.0177	0.0415	4.58175	0.0027	0.2096	0.124732	成熟型	3	3	6.4	15.8034	7.26118	0.160538	0	0	0	0.031361
2017	350800	龙岩	福建省	0.49475	0.557	0	0		0.02814	0	11.2841	0.028	0.0109	0.0401	4.49242	0.0033	0.2215	0.12777	成熟型	3	3	5.4	15.9074	7.28693	0.160716	0	0	0	0.031621
2018	350800	龙岩	福建省	0.4794	0.57	0	0		0.029936	0	11.4176	0.0461	0.017	0.048	4.56439	0.004	0.22815	0.13579	成熟型	3	3	5.7	16.0238	7.28121	0.161986	0	0	0	0.033499
2019	350800	龙岩	福建省	0.4546	0.58	0	0		0.041837	0	11.5354	0.0286	0.014	0.0604	4.2803	0.0019	0.23865	0.144536	成熟型	3	3	3.8	16.3805	6.86671	0.163503	0	0	0	0.030425
2020	350800	龙岩	福建省	0.4399	0.62637	0	0		0.026721	0	11.5733	0.0663	0.0161	0.0497	4.21612	0.0025	0.248302	0.152046	成熟型	3	3	6.9	16.3805	6.29314	0.166184	0	0	0
2021	350800	龙岩	福建省	0.4289	0.636	0	0		0.040098	0	11.64	0.0542	0.0111	0.0164	4.33333	0.0041	0.25146	0.156295	成熟型	3	3	5.7	16.4546	6.44151	0.18212	0	0	0
2010	350900	宁德	福建省	0.4295	0.479	0	0		0.011029	0	10.1744	0.0022	0.0011	0.0019	3.66407	0.0002	0.2191	0.126463	其他	3	4	3.3	14.6484	5.55682		0	0	0	0.01655
2011	350900	宁德	福建省	0.4685	0.492	0	0		0.006366	0	10.4001	0.0021	0.0012	0.0029	4.03534	0.0003	0.2208	0.119543	其他	3	4	3.3	14.8451	5.74866	0.215325	0	0	0	0.01768
2012	350900	宁德	福建省	0.4784	0.506	0	0		0.008558	0	10.5644	0.0046	0.0026	0.0057	3.92606	0.0007	0.2255	0.117106	其他	3	4	3.9	14.9787	5.64209	0.362711	0	0	0	0.0262
2013	350900	宁德	福建省	0.5066	0.518	0	0		0.009153	0	10.6514	0.0058	0.0018	0.0048	4.65845	0.0005	0.2329	0.116964	其他	3	4	4.1	15.1238	5.79198	0.101879	0	0	0	0.02769
2014	350900	宁德	福建省	0.5128	0.529	0	0		0.006481	0	10.8021	0.0056	0.002	0.0056	4.78947	0.0003	0.2353	0.12034	其他	3	4	4.9	15.2506	5.86754	0.510626	0	0	0	0.029686
2015	350900	宁德	福建省	0.5109	0.535	0	0		0.005412	0	10.8641	0.0067	0.0044	0.0073	4.76655	0.0007	0.2379	0.125576	其他	3	4	4.5	15.3631	4.71695	0.112998	0	0	0	0.031007
2016	350900	宁德	福建省	0.497	0.544	0	0		0.006745	0	10.9217	0.0123	0.0145	0.0178	4.13495	0.0015	0.2391	0.128184	其他	3	4	7.1	15.4448	5.12802	0.120047	0	0	0	0.031512
2017	350900	宁德	福建省	0.49785	0.557	0	0		0.008586	0	11.036	0.0133	0.0211	0.0172	3.74483	0.0015	0.2541	0.134899	其他	3	4	7.6	15.556	4.86709	0.124689	0	0	0	0.031704
2018	350900	宁德	福建省	0.4987	0.567	0	0		0.022676	0	11.0866	0.0194	0.0211	0.0223	3.64261	0.0037	0.262512	0.141405	其他	3	4	6.6	15.6238	5.66056	0.127775	0	0	0	0.027038
2019	350900	宁德	福建省	0.5122	0.576	0	0		0.03016	0	11.3611	0.0077	0.0124	0.0126	3.64261	0.004	0.307442	0.149082	其他	3	4	7	15.9556	6.34625	0.136728	0	0	0	0.027406
2020	350900	宁德	福建省	0.5039	0.60952	0	0		0.032752	0	11.321	0.0131	0.0102	0.0131	3.31746	0.0072	0.340465	0.144678	其他	3	4	6.7	15.9318	6.25169	0.135827	0	0	0
2021	350900	宁德	福建省	0.5541	0.622	0	0		0.023693	0	11.5287	0.016	0.0054	0.0052	3.48254	0.0127	0.394763	0.151415	其他	3	4	7.6	15.9903	6.66584	0.148728	0	0	0
2010	360100	南昌	江西省	0.5327	0.6571	0	0		0.015471	0	10.6835	0.0125	0.011	0.0137	2.2885	0.0024	0.9881	0.235779	其他	1	3	3.9	15.8437	6.33599		0	1	0	0.06783
2011	360100	南昌	江西省	0.5873	0.6724	0	0		0.012394	0	10.8791	0.0158	0.0124	0.0157	1.90214	0.0044	1.004	0.242327	其他	1	3	8.1	16.0455	6.323	0.15616	0	1	0	0.09143
2012	360100	南昌	江西省	0.5645	0.6878	0	0		0.012796	0	10.9761	0.0198	0.0147	0.0275	1.97794	0.0075	1.0179	0.240439	其他	1	3	3.1	16.1181	7.85454	0.3215	0	1	0	0.09624
2013	360100	南昌	江西省	0.5547	0.6983	0	0		0.012898	0	11.0612	0.0279	0.0188	0.0204	2.0794	0.0077	0.7449	0.23343	其他	1	3	3.9	16.2134	8.60773	0.137824	0	1	0	0.11958
2014	360100	南昌	江西省	0.5499	0.7086	0	0		0.016818	0	11.1649	0.0248	0.0251	0.0276	2.31098	0.0062	0.7564	0.238133	其他	1	3	3.3	16.3805	8.08539	0.439673	0	1	0	0.122097
2015	360100	南昌	江西省	0.545	0.7156	0	0		0.015186	0	11.231	0.0379	0.0344	0.0461	2.45149	0.0065	0.7536	0.242804	其他	1	3	4.6	16.6487	8.23295	0.185154	0	1	0	0.125058
2016	360100	南昌	江西省	0.5298	0.7229	0	0		0.017483	0	11.3134	0.0645	0.0589	0.0832	2.57847	0.012	0.7639	0.244222	其他	1	3	5.4	16.7599	8.29091	0.185133	0	1	0	0.12598
2017	360100	南昌	江西省	0.51715	0.733197	0	0		0.033436	0	11.3834	0.0667	0.083	0.0987	2.69607	0.013	0.7731	0.243396	其他	1	3	3.8	16.86	7.98356	0.214541	0	1	0	0.120945
2018	360100	南昌	江西省	0.5045	0.742295	0	0		0.036509	0	11.4677	0.1023	0.0998	0.1059	2.1567	0.0172	0.786849	0.243551	其他	1	3	6.6	16.86	8.12994	0.213994	0	1	0	0.117527
2019	360100	南昌	江西省	0.4742	0.751595	0	0		0.040936	0	11.5128	0.0725	0.0681	0.0931	2.59079	0.014	0.680439	0.246491	其他	1	3	7.5	16.9936	7.30363	0.235618	0	1	0	0.125091
2020	360100	南昌	江西省	0.4659	0.780777	0	0		0.044312	0	11.42	0.0994	0.0775	0.1153	2.48281	0.0176	0.736321	0.231471	其他	1	3	7.2	17.0344	7.78739	0.220808	0	1	0
2021	360100	南昌	江西省	0.4838	0.78637	0	0		0.052701	0	11.5529	0.1397	0.0616	0.0473	2.6734	0.0298	0.447507	0.229597	其他	1	3	7.1	17.1828	7.96734	0.221105	0	1	0
2010	360200	景德镇	江西省	0.6078	0.5631	0	0		0.007553	0	10.2742	0.0009	0.0009	0.0007	2.60157	0.0002	0.2831	0.149375	衰退	3	4	3.3	14.152	9.60595		0	0	0	0.01744
2011	360200	景德镇	江西省	0.63	0.5796	0	0		0.007841	0	10.4635	0.0009	0.0008	0.0007	1.98825	0.0008	0.2328	0.148351	衰退	3	4	4.3	14.3461	7.15574	0.162992	0	0	0	0.01925
2012	360200	景德镇	江西省	0.5949	0.5985	0	0		0.007942	0	10.5747	0.0007	0.0003	0.0011	1.81366	0.0001	0.2381	0.16614	衰退	3	4	0.8	14.4574	6.94034	0.321304	0	1	0	0.01926
2013	360200	景德镇	江西省	0.5828	0.6105	0	0		0.008156	0	10.6451	0.0016	0.0005	0.0009	1.87712	0.0004	0.2492	0.158053	衰退	3	4	3.3	14.5574	6.62767	0.198804	0	1	0	0.02019
2014	360200	景德镇	江西省	0.581	0.6228	0	0		0.007594	0	10.7234	0.0005	0.0014	0.0009	1.8714	0.0004	0.2511	0.157732	衰退	3	4	1.2	14.691	5.71959	0.442251	0	1	0	0.020072
2015	360200	景德镇	江西省	0.5668	0.6353	0	0		0.015336	0	10.7566	0.0011	0.011	0.0025	1.95062	0.0002	0.2522	0.164229	衰退	3	4	1.8	14.8088	5.64228	0.161692	0	1	0	0.019507
2016	360200	景德镇	江西省	0.5553	0.6479	0	0		0.010988	0	10.8348	0.0027	0.0029	0.0025	1.93969	0.0015	0.2291	0.164488	衰退	3	4	4.7	14.9141	5.78063	0.194299	0	1	0	0.019242
2017	360200	景德镇	江西省	0.51525	0.6595	0	0		0.020845	0	10.8288	0.0038	0.0047	0.0056	1.96408	0.0014	0.266	0.175552	衰退	3	4	4.2	15.0393	7.19167	0.193557	0	1	0	0.018974
2018	360200	景德镇	江西省	0.4752	0.6694	0	0		0.013334	0	10.8357	0.0058	0.0041	0.0072	1.96032	0.0005	0.269723	0.172257	衰退	3	4	4	15.0393	7.69879	0.200959	0	1	0	0.016512
2019	360200	景德镇	江西省	0.4423	0.680495	0	0		0.019353	0	10.9213	0.0037	0.0015	0.0059	2.21363	0.0005	0.249169	0.17491	衰退	3	4	5	15.1505	8.0567	0.210149	0	1	0	0.014161
2020	360200	景德镇	江西省	0.4316	0.650155	0	0		0.021442	0	10.9903	0.0058	0.0027	0.0049	2.56949	0.0011	0.248262	0.182693	衰退	3	4	4.1	15.3631	7.30254	0.243785	0	1	0
2021	360200	景德镇	江西省	0.4419	0.659357	0	0		0.024045	0	11.1254	0.0063	0.0009	0.0018	3.14698	0.0013	0.247859	0.166609	衰退	3	4	2.5	15.5203	7.23558	0.207546	0	1	0
2010	360300	萍乡	江西省	0.6331	0.5917	1	0	2015	0.009788	0	10.2414	0.0011	0.0014	0.0029	4.37315	0.0001	0.8798	0.141209	衰退	3	4	5.8	14.2855	6.2382		0	0	0	0.01411
2011	360300	萍乡	江西省	0.6586	0.6077	1	0	2015	0.011015	0	10.4728	0.0036	0.0018	0.0023	3.14324	0.0004	0.4438	0.141992	衰退	3	4	6.4	14.4033	6.22581	0.46448	0	0	0	0.01417
2012	360300	萍乡	江西省	0.608	0.6231	1	0	2015	0.012055	0	10.5701	0.0016	0.0014	0.0011	3.1857	0.0003	0.4757	0.143892	衰退	3	4	0.5	14.5574	6.46341	0.460146	0	0	1	0.01412
2013	360300	萍乡	江西省	0.5934	0.6345	1	0	2015	0.016255	0	10.6577	0.0027	0.0012	0.0034	3.41217	0.0009	0.5155	0.134766	衰退	3	4	3.4	14.691	6.70872	0.233558	0	0	1	0.01967
2014	360300	萍乡	江西省	0.5896	0.6461	1	0	2015	0.018731	0	10.7255	0.0029	0.0031	0.0048	3.49206	0.0008	0.5232	0.135477	衰退	3	4	4.5	14.8088	6.39526	0.449512	0	0	1	0.020197
2015	360300	萍乡	江西省	0.567	0.6588	1	0	2015	0.020155	0	10.7762	0.0086	0.0022	0.009	3.42959	0.0006	0.5258	0.137396	衰退	3	4	4.8	14.9141	6.72133	0.243351	0	0	1	0.020619
2016	360300	萍乡	江西省	0.55	0.6703	1	1	2015	0.022434	1	10.8636	0.0059	0.0034	0.0069	3.38523	0.002	0.5408	0.136678	衰退	3	4	6.9	15.0393	6.15307	0.242124	0	0	1	0.021006
2017	360300	萍乡	江西省	0.50755	0.6821	1	1	2015	0.024676	1	10.858	0.0064	0.0107	0.0097	3.0026	0.0014	0.5296	0.144114	衰退	3	4	3.2	15.1505	6.80416	0.217922	0	0	1	0.01885
2018	360300	萍乡	江西省	0.4651	0.690695	1	1	2015	0.026115	1	10.8537	0.01	0.0116	0.009	3.10366	0.0019	0.529872	0.149055	衰退	3	4	6.3	15.1505	4.04355	0.172521	0	0	1	0.016667
2019	360300	萍乡	江西省	0.445	0.700095	1	1	2015	0.02565	1	10.777	0.0057	0.0073	0.0102	3.0289	0.0008	0.549592	0.150453	衰退	3	4	4.3	14.9787	5.33593	0.147949	0	0	1	0.016606
2020	360300	萍乡	江西省	0.4361	0.678064	1	1	2015	0.028223	1	10.8817	0.0115	0.0077	0.0125	3.37434	0.0028	0.6007	0.166691	衰退	3	4	5.2	15.0094	6.59904	0.162182	0	0	1
2021	360300	萍乡	江西省	0.4495	0.687667	1	1	2015	0.029328	1	11.0172	0.0141	0.0047	0.0038	3.72114	0.0019	0.402266	0.170218	衰退	3	4	4.5	15.1765	6.50228	0.146194	0	0	1
2010	360400	九江	江西省	0.5617	0.4252	0	0		0.004598	0	9.95925	0.0026	0.0015	0.002	1.91169	0.0001	0.5485	0.172334	其他	2	4	6.5	14.8451	7.95228		0	0	0	0.03395
2011	360400	九江	江西省	0.5857	0.4438	0	0		0.005132	0	10.2145	0.0018	0.0011	0.0023	1.59993	0.0003	0.6873	0.175978	其他	2	4	4.1	15.0094	7.7139	0.123474	0	0	0	0.03941
2012	360400	九江	江西省	0.5696	0.4627	0	0		0.005532	0	10.2864	0.0029	0.0026	0.0035	1.77243	0.0007	0.6195	0.170391	其他	2	4	3.7	15.1505	8.06817	0.288156	0	0	0	0.04192
2013	360400	九江	江西省	0.5608	0.4767	0	0		0.011236	0	10.4165	0.0047	0.0014	0.0038	2.10674	0.0005	0.6237	0.153442	其他	2	4	5.1	15.2971	6.8371	0.113801	0	0	0	0.04248
2014	360400	九江	江西省	0.5534	0.491	0	0		0.012499	0	10.5307	0.0046	0.002	0.0071	2.33206	0.0006	0.6286	0.15136	其他	2	4	3.2	15.4448	6.89008	0.297132	0	0	0	0.045443
2015	360400	九江	江西省	0.5332	0.5056	0	0		0.011777	0	10.5808	0.0082	0.0035	0.0093	2.60889	0.0007	0.6055	0.155266	其他	2	4	5.5	15.5734	6.75172	0.132242	0	0	0	0.046809
2016	360400	九江	江西省	0.5195	0.521777	0	0		0.012522	0	10.6764	0.0141	0.0055	0.0175	2.94991	0.0012	0.6211	0.157279	其他	2	4	6.9	15.7026	6.7845	0.138852	0	0	0	0.043525
2017	360400	九江	江西省	0.51215	0.537696	0	0		0.014319	0	10.8046	0.0126	0.0081	0.0284	3.29756	0.0009	0.4321	0.160601	其他	2	4	6	15.817	6.7489	0.142247	0	0	0	0.044413
2018	360400	九江	江西省	0.5048	0.552697	0	0		0.020741	0	10.9176	0.0286	0.0123	0.0231	3.57989	0.0017	0.431627	0.163924	其他	2	4	6.7	15.8304	6.75725	0.144029	0	0	0	0.039862
2019	360400	九江	江西省	0.4838	0.567795	0	0		0.027061	0	11.051	0.0171	0.0086	0.0248	3.79245	0.0013	0.149621	0.166304	其他	2	4	5	16.3004	7.53666	0.122436	0	0	0	0.04136
2020	360400	九江	江西省	0.4733	0.611755	0	0		0.023719	0	11.15	0.0272	0.0171	0.0293	4.31494	0.0013	0.150596	0.18332	其他	2	4	2.8	16.3004	8.10083	0.135794	0	0	0
2021	360400	九江	江西省	0.4778	0.6215	0	0		0.025074	0	11.3038	0.0345	0.0065	0.0114	4.45984	0.002	0.133339	0.191678	其他	2	4	5.8	16.4546	8.10353	0.14032	0	0	0
2010	360500	新余	江西省	0.639	0.6159	0	0		0.013861	0	10.9202	0.0013	0.001	0.0027	3.23798	0.0001	0.2381	0.142175	衰退	3	4	6.2	13.9108	8.04806		0	0	0	0.01007
2011	360500	新余	江西省	0.6699	0.6358	0	0		0.013299	0	11.1273	0.0045	0.0028	0.0043	2.43243	0.0001	0.183	0.160433	衰退	3	4	7.1	14.0779	8.21731	0.445377	0	0	0	0.01022
2012	360500	新余	江西省	0.6319	0.6559	0	0		0.011053	0	11.186	0.0028	0.0023	0.0042	2.42398	0.001	0.1961	0.167292	衰退	3	4	6.5	14.221	8.76886	0.447958	0	0	0	0.01136
2013	360500	新余	江西省	0.58	0.6643	0	0		0.015927	0	11.2058	0.0046	0.0019	0.0024	2.63067	0.0006	0.1997	0.163245	衰退	3	4	6.4	14.3461	7.85569	0.238376	0	0	1	0.01434
2014	360500	新余	江西省	0.5784	0.6743	0	0		0.014475	0	11.2585	0.004	0.003	0.0055	3.03239	0.0012	0.2009	0.168501	衰退	3	4	4.6	14.4574	7.04691	0.447192	0	0	1	0.01407
2015	360500	新余	江西省	0.5576	0.6845	0	0		0.017523	0	11.3074	0.0111	0.0021	0.0162	3.31705	0.0015	0.2041	0.17494	衰退	3	4	4.1	14.5574	6.51623	0.236284	0	0	1	0.014272
2016	360500	新余	江西省	0.5207	0.6886	0	0		0.017828	0	11.3528	0.0144	0.0056	0.0179	3.33987	0.0011	0.2067	0.178722	衰退	3	4	6.1	14.691	6.65977	0.234911	0	0	1	0.01442
2017	360500	新余	江西省	0.5082	0.7001	0	0		0.016003	0	11.3468	0.0151	0.0042	0.0103	3.12526	0.0015	0.2101	0.176038	衰退	3	4	5.2	14.8088	6.49257	0.161176	0	0	1	0.013544
2018	360500	新余	江西省	0.4957	0.7003	0	0		0.017566	0	11.3417	0.0104	0.0063	0.0145	3.19373	0.0018	0.211	0.190063	衰退	3	4	6.3	14.8088	6.61222	0.166013	0	0	1	0.011549
2019	360500	新余	江西省	0.4664	0.700795	0	0		0.016511	0	11.3057	0.0064	0.0036	0.0109	3.41042	0.0004	0.21187	0.18405	衰退	3	4	6.5	14.9469	6.57291	0.168709	0	0	1	0.01268
2020	360500	新余	江西省	0.4595	0.735918	0	0		0.019634	0	11.3285	0.0121	0.0046	0.0158	4.24116	0.0002	0.213609	0.191302	衰退	3	4	4.8	15.0393	7.28073	0.173888	0	0	1
2021	360500	新余	江西省	0.4649	0.741366	0	0		0.017287	0	11.5112	0.0175	0.0029	0.0041	4.7833	0.0005	0.208478	0.198328	衰退	3	4	6.5	15.2018	7.14156	0.179087	0	0	1
2010	360600	鹰潭	江西省	0.6278	0.474	1	0	2014	0.005458	0	10.3164	0.0012	0.0003	0.0011	1.66237	0.0002	0.2761	0.15729	其他	3	4	2.1	13.6719	6.22467		0	0	0	0.01009
2011	360600	鹰潭	江西省	0.6459	0.4944	1	0	2014	0.006256	0	10.5432	0.002	0.0009	0.0019	1.53439	0.0001	0.2659	0.161811	其他	3	4	2.5	13.8155	7.22374	0.26707	0	0	0	0.01021
2012	360600	鹰潭	江西省	0.6345	0.5125	1	0	2014	0.006613	0	10.6498	0.0017	0.0006	0.0018	1.7049	0	0.346	0.165874	其他	3	4	2.1	13.9978	6.73722	0.275028	0	0	0	0.01023
2013	360600	鹰潭	江西省	0.6258	0.5273	1	0	2014	0.017832	0	10.7819	0.001	0.0008	0.0005	1.85558	0.0001	0.3449	0.145709	其他	3	4	2.2	14.0779	6.39804	0.123134	0	0	0	0.013969
2014	360600	鹰潭	江西省	0.6199	0.5423	1	1	2014	0.020946	1	10.881	0.0039	0.0009	0.0054	2.03904	0.0003	0.3702	0.150523	其他	3	4	4.8	14.221	7.21991	0.294982	0	0	1	0.01391
2015	360600	鹰潭	江西省	0.5938	0.5578	1	1	2014	0.022283	1	10.924	0.0052	0.0015	0.005	2.2544	0.0002	0.3503	0.157271	其他	3	4	3.7	14.3461	4.85323	0.128059	0	0	1	0.01554
2016	360600	鹰潭	江西省	0.5818	0.5748	1	1	2014	0.022008	1	11.0084	0.0082	0.0017	0.0106	2.50151	0.0006	0.3093	0.154069	其他	3	4	5.8	14.4574	2.84684	0.1298	0	0	1	0.014724
2017	360600	鹰潭	江西省	0.5661	0.5908	1	1	2014	0.040238	1	11.0836	0.0058	0.0027	0.0182	2.36403	0.0005	0.3107	0.162008	其他	3	4	5.3	14.604	4.73559	0.113521	0	0	1	0.016042
2018	360600	鹰潭	江西省	0.5504	0.6068	1	1	2014	0.041581	1	11.1532	0.0176	0.0016	0.0129	2.49362	0.0012	0.302277	0.169536	其他	3	4	5.1	14.604	6.09558	0.116969	0	0	1	0.015707
2019	360600	鹰潭	江西省	0.5276	0.620395	1	1	2014	0.064191	1	11.2842	0.0091	0.002	0.0083	2.74204	0.0001	0.337822	0.169289	其他	3	4	4.6	14.691	6.66806	0.128767	0	0	1	0.014839
2020	360600	鹰潭	江西省	0.5117	0.644076	1	1	2014	0.038898	1	11.3493	0.0095	0.0053	0.0107	3.3703	0.0001	0.334752	0.183745	其他	3	4	2.9	15.0393	6.61545	0.135007	0	0	1
2021	360600	鹰潭	江西省	0.5236	0.654265	1	1	2014	0.037226	1	11.4641	0.0097	0.0022	0.0015	3.81818	0.001	0.337129	0.175807	其他	3	4	3.3	15.2265	6.95619	0.137125	0	0	1
2010	360700	赣州	江西省	0.4436	0.3753	1	0	2016	0.004174	0	9.48377	0.0016	0.0028	0.0008	1.0695	0.0003	0.7996	0.182881	成熟型	1	4	1.8	15.1505	6.72179		0	0	0	0.04243
2011	360700	赣州	江西省	0.4724	0.3934	1	0	2016	0.004042	0	9.64375	0.002	0.0024	0.0025	1.00026	0.0003	0.7213	0.185436	成熟型	1	4	4.5	15.2971	6.55999	0.0731834	0	0	0	0.04501
2012	360700	赣州	江西省	0.4619	0.4116	1	0	2016	0.003746	0	9.784	0.0019	0.0027	0.0041	1.13702	0.0011	0.7433	0.186618	成熟型	1	4	3.9	15.4047	5.59656	0.240706	0	1	0	0.04876
2013	360700	赣州	江西省	0.4566	0.4256	1	0	2016	0.00943	0	9.90607	0.0053	0.0033	0.0036	1.20074	0.0006	0.8045	0.178884	成熟型	1	4	0.1	15.5383	4.94135	0.0744455	0	1	0	0.05433
2014	360700	赣州	江西省	0.4575	0.4399	1	0	2016	0.011295	0	9.95976	0.0096	0.0056	0.0115	1.3682	0.0008	0.7765	0.185712	成熟型	1	4	5	15.6561	6.09944	0.241063	0	1	0	0.055309
2015	360700	赣州	江西省	0.441	0.455089	1	0	2016	0.01367	0	10.0605	0.0123	0.0065	0.0165	1.50694	0.0018	0.8047	0.187421	成熟型	1	4	5.5	15.7756	5.99332	0.079836	0	1	0	0.057876
2016	360700	赣州	江西省	0.4164	0.471269	1	1	2016	0.018544	1	10.1509	0.0222	0.0155	0.0271	1.78141	0.0031	0.4618	0.192949	成熟型	1	4	7.1	15.8824	6.35944	0.0807073	0	1	0	0.057718
2017	360700	赣州	江西省	0.4209	0.487195	1	1	2016	0.023609	1	10.2733	0.0279	0.0279	0.0541	2.08439	0.0043	0.5062	0.189368	成熟型	1	4	6.6	16.0016	7.15804	0.0753583	0	1	0	0.056568
2018	360700	赣州	江西省	0.4254	0.502895	1	1	2016	0.025886	1	10.3818	0.0547	0.0287	0.0689	2.2875	0.0057	0.545333	0.191	成熟型	1	4	6.5	16.0127	7.94088	0.0770426	0	1	0	0.054353
2019	360700	赣州	江西省	0.3938	0.518495	1	1	2016	0.027531	1	10.6014	0.0455	0.0206	0.0567	2.51034	0.0038	0.578875	0.192391	成熟型	1	4	5.4	16.5881	7.65247	0.0803424	0	1	0	0.056597
2020	360700	赣州	江西省	0.3811	0.553145	1	1	2016	0.030216	1	10.6	0.0581	0.0315	0.0445	2.59978	0.0107	0.601755	0.185477	成熟型	1	4	5.7	16.6487	7.30132	0.0812979	0	1	0
2021	360700	赣州	江西省	0.3963	0.563467	1	1	2016	0.031992	1	10.753	0.0516	0.0189	0.0161	2.84855	0.0129	0.528577	0.183083	成熟型	1	4	4.8	16.8112	7.31322	0.0861375	0	1	0
2010	360800	吉安	江西省	0.5048	0.3759	0	0		0.004828	0	9.61366	0.0015	0.0005	0.0009	1.59657	0.0004	0.1458	0.139629	其他	1	4	5.3	14.5087	5.77341		0	0	0	0.02015
2011	360800	吉安	江西省	0.53	0.3962	0	0		0.004978	0	9.80758	0.0017	0.0016	0.0017	1.32772	0.0001	0.1467	0.140241	其他	1	4	7.1	14.6484	5.07491	0.0878812	0	0	0	0.02195
2012	360800	吉安	江西省	0.5173	0.4162	0	0		0.004676	0	9.9332	0.0012	0.0006	0.0013	1.57409	0.0005	0.1604	0.140908	其他	1	4	3.6	14.771	5.98129	0.25387	0	0	0	0.02286
2013	360800	吉安	江西省	0.5115	0.4313	0	0		0.019127	0	10.0259	0.0019	0.0025	0.0023	1.92142	0.0004	0.1763	0.141488	其他	1	4	3.7	14.9141	6.05211	0.0818419	0	0	0	0.03428
2014	360800	吉安	江西省	0.5107	0.4465	0	0		0.021173	0	10.1099	0.0048	0.0027	0.0049	2.14292	0.0003	0.1867	0.145281	其他	1	4	5.6	15.0393	5.0786	0.2832	0	0	1	0.035956
2015	360800	吉安	江西省	0.4947	0.4617	0	0		0.02089	0	10.1863	0.0037	0.0024	0.0074	2.38416	0.0002	0.1898	0.150306	其他	1	4	6	15.2018	6.04159	0.101305	0	0	1	0.038306
2016	360800	吉安	江西省	0.4851	0.47758	0	0		0.019448	0	10.3255	0.0111	0.0065	0.0141	2.53564	0.0017	0.1993	0.157553	其他	1	4	6.6	15.3196	6.03865	0.100918	0	0	1	0.037316
2017	360800	吉安	江西省	0.4693	0.493699	0	0		0.020178	0	10.3852	0.013	0.0041	0.0241	2.47273	0.0009	0.204	0.162664	其他	1	4	6.1	15.425	6.27645	0.0757903	0	1	1	0.038097
2018	360800	吉安	江西省	0.4535	0.5095	0	0		0.023995	0	10.4428	0.0275	0.0073	0.0283	2.96373	0.0011	0.210044	0.16764	其他	1	4	6.9	15.4448	6.05575	0.0845164	0	1	1	0.036039
2019	360800	吉安	江西省	0.4534	0.525195	0	0		0.023903	0	10.6535	0.0179	0.0038	0.0205	3.12317	0.0006	0.216087	0.173879	其他	1	4	5.4	15.5734	6.51811	0.0873948	0	1	1	0.040501
2020	360800	吉安	江西省	0.4428	0.523495	0	0		0.026093	0	10.8042	0.0259	0.0131	0.0408	3.71879	0.0014	0.234087	0.193475	其他	1	4	5.6	15.9903	6.23214	0.105365	0	1	1
2021	360800	吉安	江西省	0.4584	0.534062	0	0		0.027574	0	10.9419	0.0409	0.0082	0.0088	4.03381	0.0027	0.197826	0.198261	其他	1	4	5.6	16.1181	6.56256	0.105839	0	1	1
2010	360900	宜春	江西省	0.5658	0.3554	0	0		0.006618	0	9.68364	0.0021	0.0007	0.0021	1.58683	0.0002	0.4986	0.151985	成熟型	1	4	3.3	14.8088	6.03341		0	0	0	0.02807
2011	360900	宜春	江西省	0.5917	0.3819	0	0		0.006801	0	9.91211	0.0022	0.0044	0.0021	1.37727	0.0003	0.5722	0.153858	成熟型	1	4	4.5	14.9469	5.97323	0.121525	0	0	0	0.03407
2012	360900	宜春	江西省	0.5628	0.4027	0	0		0.00722	0	9.99696	0.0026	0.0023	0.0033	1.5207	0.0004	0.6119	0.153151	成熟型	1	4	1.4	15.0683	6.9234	0.284327	0	0	0	0.03561
2013	360900	宜春	江西省	0.5522	0.4178	0	0		0.012211	0	10.1487	0.0041	0.0021	0.0034	1.72518	0.0011	0.629	0.148255	成熟型	1	4	2.5	15.2018	6.83664	0.124622	0	0	0	0.04232
2014	360900	宜春	江西省	0.5414	0.4328	0	0		0.017266	0	10.2149	0.0062	0.0038	0.012	1.96785	0.0015	0.6403	0.151298	成熟型	1	4	5.9	15.3416	6.63189	0.302475	0	0	0	0.043215
2015	360900	宜春	江西省	0.5173	0.4482	0	0		0.020664	0	10.276	0.012	0.0057	0.0098	2.27504	0.0007	0.6517	0.154905	成熟型	1	4	5.6	15.4832	6.80699	0.127885	0	0	0	0.045912
2016	360900	宜春	江西省	0.4507	0.465096	0	0		0.022977	0	10.3901	0.0089	0.0086	0.0107	2.61365	0.0016	0.6523	0.157832	成熟型	1	4	5	15.6073	5.75744	0.128103	0	0	0	0.045839
2017	360900	宜春	江西省	0.44945	0.481095	0	0		0.034228	0	10.4916	0.0111	0.0099	0.0214	2.77653	0.0019	0.6689	0.158871	成熟型	1	4	6.4	15.7176	5.81924		0	0	0	0.046194
2018	360900	宜春	江西省	0.4482	0.4968	0	0		0.0418	0	10.5834	0.0244	0.0126	0.0341	2.98572	0.0027	0.608696	0.162897	成熟型	1	4	7	15.7324	7.66769	0.0854297	0	0	0	0.04414
2019	360900	宜春	江西省	0.4228	0.512196	0	0		0.040679	0	10.7865	0.0246	0.0059	0.026	3.07742	0.0011	0.626087	0.163933	成熟型	1	4	9	16.0016	5.96367	0.0778703	0	0	0	0.043793
2020	360900	宜春	江西省	0.4079	0.56346	0	0		0.039038	0	10.9316	0.0294	0.0076	0.0407	3.78617	0.0014	0.634783	0.182936	成熟型	1	4	4.7	16.0238	6.60979	0.0998263	0	0	0
2021	360900	宜春	江西省	0.424	0.57376	0	0		0.040776	0	11.0724	0.0416	0.0061	0.0098	4.21637	0.002	0.561478	0.184282	成熟型	1	4	4.7	16.2134	6.47524	0.105532	0	0	0
2010	361000	抚州	江西省	0.4991	0.372	1	0	2016	0.006106	0	9.68676	0.001	0.0005	0.0008	2.07806	0.0001	0.6231	0.180849	其他	2	5	0	14.6484	6.96327		0	0	0	0.02117
2011	361000	抚州	江西省	0.5328	0.3882	1	0	2016	0.00606	0	9.8412	0.001	0.0009	0.0009	1.53893	0.0001	0.6014	0.184347	其他	2	5	3.1	14.8088	6.74175	0.0929105	0	0	0	0.02391
2012	361000	抚州	江西省	0.5284	0.4071	1	0	2016	0.009038	0	9.95316	0.0011	0.0021	0.0026	1.69161	0.0003	0.6277	0.178124	其他	2	5	2.2	14.9141	6.91979	0.259159	0	0	0	0.02978
2013	361000	抚州	江西省	0.5199	0.4209	1	0	2016	0.010425	0	10.0742	0.0025	0.0012	0.0024	1.92055	0.0005	0.6247	0.151101	其他	2	5	4.2	15.0393	7.05053	0.0947413	0	0	0	0.0366
2014	361000	抚州	江西省	0.5159	0.435	1	0	2016	0.012035	0	10.1325	0.0037	0.0022	0.0029	2.06961	0.0009	0.6393	0.151017	其他	2	5	3.5	15.1505	7.19765	0.260706	0	0	0	0.038245
2015	361000	抚州	江西省	0.497	0.4497	1	0	2016	0.017064	0	10.2237	0.0078	0.002	0.0122	2.25656	0.0009	0.6648	0.15348	其他	2	5	4.3	15.2741	7.268	0.0951568	0	0	0	0.038957
2016	361000	抚州	江西省	0.4883	0.4665	1	1	2016	0.017967	1	10.3063	0.0094	0.0042	0.012	2.35115	0.0003	0.7191	0.151847	其他	2	5	1.8	15.3841	7.10332	0.09242	0	0	0	0.037714
2017	361000	抚州	江西省	0.44885	0.482198	1	1	2016	0.021704	1	10.3813	0.0115	0.0075	0.0319	2.46589	0.0014	0.6222	0.153663	其他	2	5	8.6	15.5019	7.53355	0.093708	0	1	0	0.035803
2018	361000	抚州	江西省	0.4094	0.4981	1	1	2016	0.025744	1	10.4514	0.0351	0.0066	0.0359	2.01868	0.002	0.605933	0.158716	其他	2	5	9.1	15.5019	7.6217	0.0938471	0	1	0	0.032648
2019	361000	抚州	江西省	0.3798	0.513495	1	1	2016	0.027721	1	10.5171	0.0235	0.0044	0.0228	2.13777	0.0007	0.609538	0.15462	其他	2	5	7	15.4642	7.49618	0.0935443	0	1	0	0.03442
2020	361000	抚州	江西省	0.3744	0.569564	1	1	2016	0.029749	1	10.6979	0.0214	0.0082	0.0202	2.55332	0.0018	0.596155	0.178183	其他	2	5	7.6	15.5019	7.79898	0.10141	0	1	0
2021	361000	抚州	江西省	0.3866	0.579572	1	1	2016	0.029872	1	10.8255	0.0239	0.0057	0.0065	2.9586	0.0018	0.577204	0.187466	其他	2	5	8.9	15.6561	7.88559	0.101944	0	1	0
2010	361100	上饶	江西省	0.5096	0.4189	0	0		0.006074	0	9.52358	0.0014	0.0005	0.0015	1.13987	0.0002	0.5977	0.179837	其他	1	4	5.2	15.0094	5.42293		0	0	0	0.02996
2011	361100	上饶	江西省	0.5393	0.4174	0	0		0.00584	0	9.71761	0.0014	0.0008	0.002	0.792632	0.0001	0.6604	0.181469	其他	1	4	3.9	15.1505	6.40345	0.225485	0	0	0	0.03116
2012	361100	上饶	江西省	0.5236	0.4356	0	0		0.004947	0	9.88174	0.002	0.0021	0.0032	0.839995	0.0004	0.6952	0.180457	其他	1	4	4.4	15.2741	6.5756	0.224495	0	0	0	0.04291
2013	361100	上饶	江西省	0.5061	0.4466	0	0		0.007746	0	9.95263	0.0044	0.003	0.0036	0.978347	0.0002	0.6967	0.164107	其他	1	4	3.5	15.4047	5.30689	0.0904821	0	0	0	0.04294
2014	361100	上饶	江西省	0.5025	0.4586	0	0		0.011063	0	10.0826	0.0047	0.0041	0.0063	1.23654	0.0002	0.7156	0.132872	其他	1	4	3.5	15.5203	4.54255	0.226705	0	0	0	0.045031
2015	361100	上饶	江西省	0.4867	0.4734	0	0		0.011466	0	10.1392	0.0101	0.0032	0.0103	1.44599	0.0009	0.7649	0.166484	其他	1	4	4.9	15.6718	4.98756	0.0924624	0	0	0	0.046329
2016	361100	上饶	江西省	0.4682	0.4891	0	0		0.009494	0	10.1909	0.0102	0.0043	0.0179	1.72107	0.0015	0.7758	0.16423	其他	1	4	4.6	15.7896	5.52582	0.0926203	0	0	0	0.043382
2017	361100	上饶	江西省	0.46665	0.504195	0	0		0.010786	0	10.2916	0.0164	0.0116	0.026	1.92087	0.0013	0.7899	0.166797	其他	1	4	1.8	15.9074	6.06068	0.0701103	0	0	0	0.043303
2018	361100	上饶	江西省	0.4651	0.5197	0	0		0.014942	0	10.3829	0.0274	0.0183	0.0359	2.09964	0.0019	0.81752	0.170688	其他	1	4	6.3	15.9318	5.58169	0.0752208	0	0	0	0.03957
2019	361100	上饶	江西省	0.3895	0.534695	0	0		0.018897	0	10.5075	0.0231	0.0137	0.023	2.36646	0.0012	0.81375	0.172487	其他	1	4	4.1	16.0238	5.80856	0.077287	0	0	0	0.040907
2020	361100	上饶	江西省	0.3819	0.543214	0	0		0.0196	0	10.598	0.0224	0.0124	0.03	2.95019	0.0023	0.799147	0.180715	其他	1	4	3.3	16.3004	6.89214	0.0838083	0	0	0
2021	361100	上饶	江西省	0.3947	0.553084	0	0		0.021201	0	10.7495	0.0376	0.0082	0.0111	3.31381	0.0039	0.756538	0.178238	其他	1	4	3.8	16.4546	6.91523	0.0848699	0	0	0
2010	370100	济南	山东省	0.4187	0.6447	1	0	2016	0.018276	0	10.9543	0.0663	0.0381	0.0743	2.96421	0.012	0.2331	0.194828	其他	1	2	3	16.7059	7.06521		0	0	0	0.1278
2011	370100	济南	山东省	0.4151	0.6505	1	0	2016	0.018887	0	11.0652	0.0818	0.0545	0.0782	2.05807	0.0187	0.2335	0.193754	其他	1	2	5.7	16.86	7.24414	0.399656	0	0	0	0.13309
2012	370100	济南	山东省	0.4035	0.6571	1	0	2016	0.021529	0	11.1429	0.0818	0.084	0.0928	2.36992	0.0274	0.2417	0.195576	其他	1	2	4.7	16.9936	7.03823	0.40832	0	0	0	0.14145
2013	370100	济南	山东省	0.3926	0.65998	1	0	2016	0.020924	0	11.2158	0.0982	0.1127	0.0741	2.71761	0.0349	0.2471	0.204253	其他	1	2	3.7	17.1114	7.35977	0.261735	0	0	0	0.14808
2014	370100	济南	山东省	0.3919	0.66409	1	0	2016	0.016839	0	11.3154	0.0897	0.1334	0.0877	2.80883	0.0393	0.2488	0.200013	其他	1	2	4.5	17.2495	7.25813	0.43551	0	0	0	0.142265
2015	370100	济南	山东省	0.3782	0.6796	1	0	2016	0.017389	0	11.3566	0.1057	0.1703	0.1219	2.83511	0.0448	0.2504	0.2005	其他	1	2	4	17.3419	7.60993	0.29177	0	0	0	0.131896
2016	370100	济南	山东省	0.3624	0.6946	1	1	2016	0.016032	1	11.4061	0.1287	0.2214	0.1554	2.71391	0.0667	0.2127	0.201338	其他	1	2	6.6	17.4531	7.5581	0.296525	0	0	0	0.135898
2017	370100	济南	山东省	0.36125	0.7053	1	1	2016	0.01554	1	11.4962	0.1381	0.215	0.1947	2.80145	0.0712	0.2425	0.178174	其他	1	2	5.7	17.5291	7.67433	0.312358	0	1	0	0.131209
2018	370100	济南	山东省	0.3601	0.721	1	1	2016	0.021042	1	11.5702	0.1867	0.2512	0.2037	2.7398	0.0763	0.249413	0.180737	其他	1	2	5.3	17.5997	7.87639	0.323761	0	1	0	0.130173
2019	370100	济南	山东省	0.3458	0.7121	1	1	2016	0.03598	1	11.5666	0.1355	0.1897	0.2211	2.41674	0.0479	0.254554	0.16513	其他	1	2	4.5	17.7667	7.96352	0.323327	0	1	0	0.146532
2020	370100	济南	山东省	0.3482	0.73485	1	1	2016	0.030498	1	11.592	0.2602	0.2167	0.333	2.39719	0.063	0.264953	0.179424	其他	1	2	6.9	17.6222	8.08045	0.339309	0	1	0
2021	370100	济南	山东省	0.3467	0.742098	1	1	2016	0.031675	1	11.6769	0.4027	0.144	0.1354	2.72384	0.0862	0.271397	0.183598	其他	1	2	9.3	17.7473	8.19402	0.360109	0	1	0
2010	370200	青岛	山东省	0.4869	0.6581	1	0	2014	0.018632	0	11.0883	0.0468	0.0414	0.0483	6.51054	0.0067	0.1966	0.129372	其他	1	2	4.3	16.8112	8.26048		0	0	0	0.12411
2011	370200	青岛	山东省	0.4763	0.6652	1	0	2014	0.024428	0	11.2258	0.0588	0.0626	0.0683	5.37458	0.0119	0.1972	0.13009	其他	1	2	5.6	16.951	8.14122	0.304414	0	0	0	0.12844
2012	370200	青岛	山东省	0.4659	0.6714	1	0	2014	0.022455	0	11.3183	0.0685	0.1346	0.0674	5.43158	0.0197	0.1753	0.129813	其他	1	2	6.3	17.0736	7.75478	0.404858	0	1	0	0.12902
2013	370200	青岛	山东省	0.4548	0.6772	1	0	2014	0.025935	0	11.3991	0.0828	0.2597	0.0758	5.48521	0.0305	0.1624	0.129589	其他	1	2	4.1	17.2167	7.62571	0.337386	0	1	0	0.14711
2014	370200	青岛	山东省	0.4476	0.6841	1	1	2014	0.024558	1	11.4739	0.0919	0.2798	0.1035	5.29504	0.0354	0.1657	0.131833	其他	1	2	3.9	17.3419	7.59208		0	1	0	0.150114
2015	370200	青岛	山东省	0.4329	0.6999	1	1	2014	0.023816	1	11.535	0.132	0.2538	0.1391	5.36001	0.0519	0.1723	0.133468	其他	1	2	4.8	17.4264	7.38901	0.35657	0	1	0	0.150116
2016	370200	青岛	山东省	0.4156	0.7153	1	1	2014	0.017245	1	11.5959	0.1558	0.2898	0.2138	4.81421	0.0896	0.1925	0.135906	其他	1	2	8.9	17.5291	7.4589	0.360389	0	1	0	0.145409
2017	370200	青岛	山东省	0.4099	0.7257	1	1	2014	0.027566	1	11.6818	0.2003	0.3328	0.2814	3.84156	0.0859	0.1942	0.136294	其他	1	2	5.5	17.6222	7.45944	0.373948	0	1	0	0.145879
2018	370200	青岛	山东省	0.4042	0.7367	1	1	2014	0.028217	1	11.7577	0.2894	0.324	0.3082	3.73398	0.0876	0.165966	0.144546	其他	1	2	5.9	17.6867	7.84591	0.390243	0	1	0	0.144947
2019	370200	青岛	山东省	0.3563	0.7412	1	1	2014	0.041773	1	11.7466	0.2041	0.2203	0.3008	3.72218	0.0683	0.171398	0.147985	其他	1	2	5.6	17.7473	7.99651	0.409123	0	1	0	0.146637
2020	370200	青岛	山东省	0.3517	0.76261	1	1	2014	0.029282	1	11.6843	0.3252	0.2378	0.3529	3.81405	0.0816	0.178086	0.144478	其他	1	2	5.3	17.7667	8.14059	0.406121	0	1	0
2021	370200	青岛	山东省	0.3587	0.7717	1	1	2014	0.030191	1	11.824	0.4135	0.1571	0.1338	4.17288	0.0966	0.187804	0.14385	其他	1	2	5.6	17.9098	8.08546	0.411947	0	1	0
2010	370300	淄博	山东省	0.6162	0.6312	1	0	2016	0.024186	0	11.0668	0.0182	0.0097	0.0181	7.53322	0.0048	0.1954	0.139449	再生	2	3	5.7	16.1181	8.72158		0	0	0	0.06288
2011	370300	淄博	山东省	0.6022	0.6401	1	0	2016	0.025749	0	11.1903	0.025	0.0125	0.0238	6.87619	0.0085	0.1912	0.137147	再生	2	3	6.7	16.3004	8.73089	0.430024	0	0	0	0.072
2012	370300	淄博	山东省	0.5907	0.6484	1	0	2016	0.027524	0	11.2723	0.0228	0.0142	0.0247	6.93774	0.0082	0.2464	0.13209	再生	2	3	9.2	16.4546	6.3351	0.448775	0	0	0	0.07739
2013	370300	淄博	山东省	0.5712	0.6531	1	0	2016	0.029349	0	11.3235	0.0291	0.0191	0.0253	6.81749	0.0103	0.2391	0.129075	再生	2	3	6.9	16.5881	6.49594	0.270633	0	0	0	0.09389
2014	370300	淄博	山东省	0.5577	0.6571	1	0	2016	0.024291	0	11.3699	0.0325	0.0242	0.0342	6.45937	0.0064	0.2374	0.127794	再生	2	3	8.3	16.7059	6.30647	0.666762	0	0	0	0.091378
2015	370300	淄博	山东省	0.5396	0.6726	1	0	2016	0.026298	0	11.3888	0.0498	0.0328	0.0496	6.4218	0.0103	0.2471	0.126152	再生	2	3	7.1	16.7599	6.38549	0.283543	0	0	0	0.087138
2016	370300	淄博	山东省	0.5248	0.6911	1	1	2016	0.025074	1	11.4498	0.0339	0.0483	0.0435	6.34961	0.0114	0.2558	0.125275	再生	2	3	6.8	16.9065	7.02972	0.281549	0	0	0	0.084001
2017	370300	淄博	山东省	0.52285	0.7026	1	1	2016	0.021682	1	11.5322	0.0394	0.0527	0.0548	5.57302	0.0131	0.2475	0.120264	再生	2	3	4.8	16.9936	7.44484	0.28092	0	0	0	0.080871
2018	370300	淄博	山东省	0.5209	0.7149	1	1	2016	0.023463	1	11.5942	0.0534	0.0469	0.0523	5.12995	0.0166	0.258772	0.120772	再生	2	3	6.5	16.86	7.41827	0.279255	0	0	0	0.076967
2019	370300	淄博	山东省	0.4992	0.7204	1	1	2016	0.030815	1	11.2469	0.041	0.0399	0.0718	3.5512	0.0082	0.260729	0.122475	再生	2	3	5.3	16.9065	7.2014	0.293196	0	0	0	0.068751
2020	370300	淄博	山东省	0.4838	0.74098	1	1	2016	0.020239	1	11.2716	0.0804	0.0407	0.0896	3.76858	0.0098	0.258584	0.125838	再生	2	3	5.3	16.2134	6.99464	0.31169	0	0	0
2021	370300	淄博	山东省	0.4935	0.746305	1	1	2016	0.020242	1	11.3986	0.115	0.0283	0.0446	4.15817	0.0123	0.273237	0.128004	再生	2	3	8.1	16.3805	7.7567	0.323331	0	0	0
2010	370400	枣庄	山东省	0.6008	0.4731	0	0		0.011899	0	10.5319	0.0053	0.0037	0.006	4.80718	0.0008	0.2002	0.205895	衰退	2	3	2.6	15.2506	6.12785		0	0	0	0.03578
2011	370400	枣庄	山东省	0.5893	0.4806	0	0		0.010852	0	10.6604	0.0068	0.0032	0.0069	4.35651	0.0016	0.2057	0.133077	衰退	2	3	3	15.425	6.35691	0.321402	0	0	0	0.03807
2012	370400	枣庄	山东省	0.5821	0.494	0	0		0.010077	0	10.7159	0.0081	0.006	0.0096	3.79109	0.0025	0.2018	0.130415	衰退	2	3	3.7	15.556	6.61578	0.324762	0	0	0	0.04133
2013	370400	枣庄	山东省	0.5668	0.50434	0	0		0.008473	0	10.7654	0.0106	0.0076	0.0108	3.96475	0.002	0.2675	0.131572	衰退	2	3	2.3	15.6873	6.65699	0.148462	0	0	0	0.05115
2014	370400	枣庄	山东省	0.5433	0.51344	0	0		0.008624	0	10.8629	0.0118	0.0088	0.0132	3.82146	0.0015	0.2708	0.135837	衰退	2	3	3.2	15.8034	6.35986	0.329742	0	0	0	0.047825
2015	370400	枣庄	山东省	0.5269	0.5346	0	0		0.005201	0	10.8507	0.0166	0.0136	0.0194	3.78546	0.0031	0.2784	0.140951	衰退	2	3	3.7	15.9074	6.07177	0.153084	0	0	0	0.047313
2016	370400	枣庄	山东省	0.5124	0.5547	0	0		0.006686	0	10.8899	0.0226	0.0128	0.0226	3.48095	0.005	0.285	0.146599	衰退	2	3	6	16.0016	6.07412	0.153449	0	0	0	0.0449
2017	370400	枣庄	山东省	0.51005	0.5732	0	0		0.00846	0	10.9797	0.0201	0.0185	0.0301	3.22424	0.005	0.2887	0.152012	衰退	2	3	3.7	16.0979	6.41068	0.153935	0	0	0	0.042747
2018	370400	枣庄	山东省	0.5077	0.5888	0	0		0.010805	0	11.0204	0.0266	0.0233	0.0303	2.89766	0.0037	0.293539	0.157581	衰退	2	3	1.9	16.0668	6.37783	0.154604	0	0	0	0.036634
2019	370400	枣庄	山东省	0.4351	0.592	0	0		0.01376	0	10.6741	0.0204	0.0126	0.034	1.50775	0.0016	0.296241	0.160239	衰退	2	3	4.2	16.0347	6.59107	0.155592	0	0	0	0.034871
2020	370400	枣庄	山东省	0.4062	0.59326	0	0		0.009763	0	10.6929	0.039	0.0116	0.0379	1.91451	0.0027	0.195379	0.16915	衰退	2	3	3.9	16.0127	6.59991	0.168292	0	0	0
2021	370400	枣庄	山东省	0.4073	0.6004	0	0		0.008906	0	10.8572	0.0443	0.0086	0.0147	2.18266	0.005	0.207622	0.172839	衰退	2	3	6.8	16.1181	6.73397	0.171328	0	0	0
2010	370500	东营	山东省	0.7255	0.6002	0	0		0.014427	0	11.6769	0.0093	0.0058	0.0107	4.39372	0.0021	0.0596	0.151201	成熟型	3	3	6.1	15.1765	6.27157		0	0	0	0.0401
2011	370500	东营	山东省	0.7155	0.6097	0	0		0.012059	0	11.7859	0.0131	0.0038	0.0114	3.96594	0.0028	0.0594	0.152264	成熟型	3	3	7.4	15.3416	6.56678	0.26369	0	0	0	0.04607
2012	370500	东营	山东省	0.7085	0.6208	0	0		0.015341	0	11.8827	0.0122	0.0046	0.0139	4.14938	0.003	0.0596	0.13816	成熟型	3	3	9.5	15.4642	7.94036	0.451522	0	0	1	0.047
2013	370500	东营	山东省	0.6949	0.63192	0	0		0.021886	0	11.9721	0.0167	0.0067	0.0148	4.50861	0.0032	0.0598	0.133164	成熟型	3	3	7.3	15.5905	7.78218	0.28935	0	0	1	0.0488
2014	370500	东营	山东省	0.666	0.64042	0	0		0.022035	0	11.9952	0.0187	0.0086	0.0204	4.68772	0.0015	0.0609	0.134445	成熟型	3	3	4.6	15.7176	7.39183	0.916253	0	0	1	0.04783
2015	370500	东营	山东省	0.6464	0.6552	0	0		0.010283	0	12.0187	0.0246	0.0198	0.0267	4.71904	0.003	0.0617	0.132815	成熟型	3	3	3	15.8034	7.0011	0.316329	0	0	1	0.04386
2016	370500	东营	山东省	0.6217	0.6667	0	0		0.01098	0	12.0086	0.0284	0.0164	0.0328	4.47446	0.0062	0.0619	0.127866	成熟型	3	3	4.6	15.8824	8.09396	0.327846	0	0	1	0.0432
2017	370500	东营	山东省	0.6219	0.6775	0	0		0.022979	0	12.0803	0.025	0.0163	0.0355	4.5809	0.006	0.0672	0.126605	成熟型	3	3	4.8	15.9673	8.0379	0.337647	0	0	1	0.039955
2018	370500	东营	山东省	0.6221	0.6904	0	0		0.01531	0	12.1723	0.0364	0.0213	0.0379	3.98232	0.0032	0.0656894	0.124845	成熟型	3	3	6.2	15.9788	7.64544	0.338794	0	0	1	0.037367
2019	370500	东营	山东省	0.5745	0.6924	0	0		0.01856	0	11.7985	0.0261	0.0148	0.0388	3.4546	0.0034	0.0686789	0.125528	成熟型	3	3	4.1	16.0016	6.94371	0.22129	0	0	1	0.037624
2020	370500	东营	山东省	0.5629	0.71689	0	0		0.018799	0	11.8276	0.0458	0.0196	0.0499	3.85845	0.005	0.0709048	0.130849	成熟型	3	3	4.5	15.6873	8.00084	0.235676	0	0	1
2021	370500	东营	山东省	0.5776	0.71508	0	0		0.019314	0	11.9505	0.0573	0.023	0.0204	4.07745	0.0141	0.0790135	0.137241	成熟型	3	3	6.6	15.8437	7.86892	0.229103	0	0	1
2010	370600	烟台	山东省	0.5889	0.5527	0	0		0.033223	0	11.0532	0.015	0.0129	0.0164	4.94676	0.0025	0.1606	0.111032	其他	1	3	3.5	16.4546	6.53222		0	0	0	0.09046
2011	370600	烟台	山东省	0.5769	0.5607	0	0		0.031003	0	11.1597	0.0192	0.0185	0.0211	4.10138	0.0044	0.1592	0.108572	其他	1	3	6.4	16.6487	6.41055	0.36375	0	0	0	0.10597
2012	370600	烟台	山东省	0.5652	0.5682	0	0		0.027371	0	11.2372	0.0243	0.0201	0.0278	3.90239	0.0054	0.1604	0.107086	其他	1	3	4.4	16.7599	6.55734	0.395682	0	0	0	0.10467
2013	370600	烟台	山东省	0.5478	0.5785	0	0		0.027439	0	11.2913	0.0295	0.0212	0.0227	3.95891	0.0081	0.1616	0.106525	其他	1	3	4.7	16.9065	6.83519	0.296955	0	0	1	0.10793
2014	370600	烟台	山东省	0.5298	0.5855	0	0		0.029196	0	11.3584	0.0248	0.0301	0.0283	3.88729	0.0055	0.191	0.106278	其他	1	3	1.6	16.9936	6.84972	0.411249	0	0	1	0.109721
2015	370600	烟台	山东省	0.5156	0.6035	0	0		0.029126	0	11.4213	0.033	0.0341	0.0344	3.78808	0.0092	0.1962	0.106661	其他	1	3	4.4	17.1114	7.20595	0.302576	0	0	1	0.105202
2016	370600	烟台	山东省	0.4998	0.621	0	0		0.034281	0	11.4894	0.0387	0.0707	0.0473	3.64524	0.0173	0.1999	0.106949	其他	1	3	3.3	17.2167	6.64376	0.302688	0	0	1	0.103461
2017	370600	烟台	山东省	0.4953	0.6366	0	0		0.03427	0	11.5422	0.0411	0.0712	0.0594	3.35289	0.0153	0.2264	0.103344	其他	1	3	3.4	17.312	6.53288	0.306118	0	1	1	0.099799
2018	370600	烟台	山东省	0.4908	0.6507	0	0		0.038141	0	11.6039	0.0546	0.0691	0.0608	3.33904	0.0194	0.239179	0.110185	其他	1	3	4.3	17.2495	5.99178	0.315303	0	1	1	0.095437
2019	370600	烟台	山东省	0.4162	0.6542	0	0		0.038774	0	11.5887	0.0473	0.0363	0.066	2.84393	0.014	0.238818	0.112243	其他	1	3	4.9	17.1477	6.05724	0.327384	0	1	1	0.088388
2020	370600	烟台	山东省	0.4084	0.67324	0	0		0.035163	0	11.6069	0.0795	0.0529	0.0988	3.08169	0.0123	0.228629	0.114493	其他	1	3	5.6	17.1477	6.62497	0.348971	0	1	1
2021	370600	烟台	山东省	0.4131	0.678093	0	0		0.039	0	11.7186	0.1155	0.0334	0.0421	3.41814	0.0197	0.230556	0.121359	其他	1	3	4.3	17.2812	6.99374	0.368743	0	1	1
2010	370700	潍坊	山东省	0.5566	0.4696	0	0		0.024882	0	10.4369	0.0202	0.0079	0.024	5.59723	0.002	0.106	0.126523	其他	1	3	3.6	16.3004	5.40238		0	0	0	0.07399
2011	370700	潍坊	山东省	0.5538	0.4793	0	0		0.025426	0	10.5514	0.0297	0.0102	0.0271	4.51105	0.0026	0.1062	0.125479	其他	1	3	3.5	16.4546	5.85023	0.149595	0	0	0	0.06872
2012	370700	潍坊	山东省	0.5399	0.4975	0	0		0.029251	0	10.6783	0.0302	0.0211	0.0366	4.51384	0.0059	0.1061	0.124129	其他	1	3	4.2	16.5881	5.47067	0.285951	0	0	0	0.0837
2013	370700	潍坊	山东省	0.5197	0.51756	0	0		0.031368	0	10.7726	0.0446	0.0224	0.0408	4.64055	0.007	0.1068	0.125611	其他	1	3	4.3	16.7059	5.50446	0.169099	0	0	0	0.09271
2014	370700	潍坊	山东省	0.5081	0.53566	0	0		0.025245	0	10.8572	0.0476	0.0286	0.0472	4.32563	0.0095	0.1075	0.126805	其他	1	3	3.2	16.86	5.7641	0.394492	0	0	0	0.08615
2015	370700	潍坊	山东省	0.4817	0.558	0	0		0.022633	0	10.934	0.0553	0.0545	0.0665	4.36554	0.0095	0.1082	0.131751	其他	1	3	3.9	16.951	5.32298	0.176973	0	0	0	0.087024
2016	370700	潍坊	山东省	0.4817	0.5815	0	0		0.025953	0	10.9255	0.0713	0.0983	0.0854	4.07396	0.0128	0.1097	0.126246	其他	1	3	5.3	17.0344	5.765	0.178096	0	0	0	0.085747
2017	370700	潍坊	山东省	0.46355	0.5995	0	0		0.028971	0	11.0511	0.073	0.0757	0.1138	3.73385	0.0141	0.1092	0.129222	其他	1	3	3.9	17.1114	5.80732	0.181063	0	1	0	0.083905
2018	370700	潍坊	山东省	0.4454	0.618	0	0		0.027536	0	11.0996	0.1132	0.0889	0.1295	3.73306	0.0219	0.126216	0.130665	其他	1	3	4	17.1114	5.94681	0.186846	0	1	0	0.087044
2019	370700	潍坊	山东省	0.4027	0.6218	0	0		0.027787	0	11.0178	0.0997	0.059	0.1333	3.38128	0.0131	0.136885	0.135285	其他	1	3	3.8	16.9936	5.92657	0.206264	0	1	0	0.086638
2020	370700	潍坊	山东省	0.3931	0.6443	0	0		0.028138	0	11.0482	0.1582	0.071	0.1601	3.74973	0.0261	0.14024	0.13621	其他	1	3	2.3	16.9936	6.26605	0.227242	0	1	0
2021	370700	潍坊	山东省	0.4038	0.652	0	0		0.02629	0	11.2181	0.181	0.0489	0.0688	4.11915	0.0397	0.147066	0.142322	其他	1	3	4.8	17.1477	6.41129	0.238888	0	1	0
2010	370800	济宁	山东省	0.5335	0.4297	0	0		0.02109	0	10.3383	0.0127	0.0036	0.0125	4.82823	0.0014	0.1371	0.129514	成熟型	1	3	4.7	16.1181	5.84693		0	0	0	0.06324
2011	370800	济宁	山东省	0.5302	0.4401	0	0		0.019157	0	10.4822	0.0182	0.0048	0.0208	1.55001	0.0023	0.1408	0.130297	成熟型	1	3	5.1	16.3004	5.94572	0.253279	0	0	0	0.07157
2012	370800	济宁	山东省	0.5247	0.4613	0	0		0.018839	0	10.5771	0.0194	0.0073	0.0252	1.90118	0.0018	0.1478	0.12946	成熟型	1	3	3.4	16.5236	5.90906	0.29371	0	0	0	0.07681
2013	370800	济宁	山东省	0.5111	0.48329	0	0		0.018137	0	10.6608	0.0312	0.0093	0.0285	2.38124	0.0026	0.1523	0.129993	成熟型	1	3	4.1	16.5236	5.94369	0.1351	0	0	0	0.09226
2014	370800	济宁	山东省	0.4907	0.50255	0	0		0.017167	0	10.7389	0.0316	0.0098	0.0341	2.83131	0.002	0.1547	0.13353	成熟型	1	3	4.4	16.6487	5.52286	0.581155	0	0	0	0.09147
2015	370800	济宁	山东省	0.4725	0.5275	0	0		0.01545	0	10.7831	0.0411	0.0125	0.0383	3.17019	0.0033	0.1583	0.13672	成熟型	1	3	4.4	16.7599	4.71185	0.137368	0	0	0	0.087856
2016	370800	济宁	山东省	0.4532	0.5525	0	0		0.013701	0	10.8488	0.0468	0.0233	0.0609	3.11094	0.0069	0.1751	0.138927	成熟型	1	3	4.5	16.86	5.28369	0.136805	0	0	0	0.085224
2017	370800	济宁	山东省	0.45315	0.5712	0	0		0.012647	0	10.9136	0.047	0.0356	0.074	3.26293	0.0053	0.176	0.141175	成熟型	1	3	4.4	16.951	5.00968	0.136754	0	0	0	0.082369
2018	370800	济宁	山东省	0.4531	0.5885	0	0		0.012082	0	10.9804	0.0743	0.0358	0.0691	3.43762	0.0076	0.178465	0.145572	成熟型	1	3	3.2	16.951	5.5019	0.13924	0	0	0	0.082105
2019	370800	济宁	山东省	0.4027	0.5969	0	0		0.012974	0	10.8715	0.0465	0.0216	0.0685	2.54189	0.0052	0.180004	0.147997	成熟型	1	3	3.2	16.9065	6.49882	0.142228	0	0	0	0.072964
2020	370800	济宁	山东省	0.3921	0.60048	0	0		0.011193	0	10.8935	0.0787	0.0239	0.0828	2.32177	0.0046	0.182425	0.151368	成熟型	1	3	4.3	16.86	7.34823	0.154378	0	0	0
2021	370800	济宁	山东省	0.4014	0.611899	0	0		0.010542	0	11.0215	0.0989	0.0211	0.0374	2.633	0.0122	0.184371	0.155386	成熟型	1	3	5.5	17.0344	6.80998	0.170814	0	0	0
2010	370900	泰安	山东省	0.5359	0.5035	0	0		0.015628	0	10.5505	0.0125	0.0119	0.0136	3.02837	0.0034	0.2222	0.12845	成熟型	1	3	3.7	15.747	6.02148		0	0	0	0.05632
2011	370900	泰安	山东省	0.522	0.5142	0	0		0.013145	0	10.6385	0.0134	0.0121	0.0119	2.91621	0.0026	0.2256	0.13157	成熟型	1	3	5.3	15.9074	6.10228	0.341809	0	0	0	0.06574
2012	370900	泰安	山东省	0.5067	0.5256	0	0		0.01422	0	10.7192	0.0136	0.0175	0.0201	3.23392	0.0028	0.1595	0.130507	成熟型	1	3	5.2	16.0455	6.0053	0.360311	0	0	0	0.06823
2013	370900	泰安	山东省	0.4901	0.53758	0	0		0.014906	0	10.8255	0.0232	0.0098	0.017	3.51633	0.0041	0.1609	0.130051	成熟型	1	3	4.1	16.2134	6.1345	0.18315	0	0	0	0.0779
2014	370900	泰安	山东省	0.4763	0.5502	0	0		0.013633	0	10.8922	0.0177	0.0121	0.0156	3.61405	0.0051	0.1634	0.130534	成熟型	1	3	4.5	16.3004	6.19642	0.369262	0	0	0	0.076357
2015	370900	泰安	山东省	0.4628	0.5704	0	0		0.012489	0	10.9532	0.0189	0.0154	0.0226	3.57627	0.0046	0.1658	0.129621	成熟型	1	3	3.8	16.3805	6.54176	0.186398	0	0	0	0.073172
2016	370900	泰安	山东省	0.4479	0.5906	0	0		0.010378	0	10.9774	0.025	0.0279	0.0323	2.90914	0.0061	0.1719	0.131418	成熟型	1	3	4.7	16.5236	6.47805	0.185756	0	0	0	0.069291
2017	370900	泰安	山东省	0.4451	0.6063	0	0		0.011593	0	11.0631	0.0301	0.0287	0.0388	2.48357	0.0069	0.1731	0.129777	成熟型	1	3	4.2	16.5881	6.82472	0.186802	0	0	0	0.067242
2018	370900	泰安	山东省	0.4423	0.6187	0	0		0.008435	0	11.0914	0.0352	0.0314	0.0359	2.26596	0.0079	0.174787	0.132046	成熟型	1	3	4.9	16.5881	6.57457	0.187114	0	0	0	0.050346
2019	370900	泰安	山东省	0.389	0.62	0	0		0.009804	0	10.7772	0.0227	0.0169	0.0307	1.65927	0.003	0.177203	0.13368	成熟型	1	3	5.1	16.6487	6.80966	0.191981	0	0	0	0.049571
2020	370900	泰安	山东省	0.3905	0.63869	0	0		0.008183	0	10.8414	0.0368	0.0179	0.0511	2.00182	0.0039	0.18401	0.14227	成熟型	1	3	5.9	16.1181	6.84125	0.203811	0	0	0
2021	370900	泰安	山东省	0.3891	0.648089	0	0		0.00867	0	10.9187	0.0594	0.0135	0.0182	2.25395	0.0089	0.189524	0.13887	成熟型	1	3	6.2	16.3004	6.65537	0.210997	0	0	0
2010	371000	威海	山东省	0.559	0.5821	1	0	2014	0.033029	0	11.1234	0.0059	0.0055	0.0071	6.45989	0.0007	0.2567	0.107226	其他	3	3	6	15.7324	6.78542		0	0	0	0.03994
2011	371000	威海	山东省	0.5397	0.5851	1	0	2014	0.028134	0	11.2249	0.0081	0.0035	0.0059	5.84077	0.0008	0.2573	0.104389	其他	3	3	5.1	15.9318	6.70438	0.302063	0	0	0	0.05657
2012	371000	威海	山东省	0.5344	0.5926	1	0	2014	0.029002	0	11.3171	0.0052	0.006	0.0064	5.72654	0.0015	0.2582	0.102051	其他	3	3	4.3	16.0668	6.85622	0.310519	0	0	1	0.05677
2013	371000	威海	山东省	0.5149	0.60315	1	0	2014	0.033331	0	11.3976	0.0074	0.0078	0.0071	5.81337	0.0017	0.2612	0.101	其他	3	3	6.1	16.2134	6.95008	0.318463	0	0	1	0.05602
2014	371000	威海	山东省	0.4856	0.61315	1	1	2014	0.034552	1	11.5097	0.0098	0.013	0.0118	5.94475	0.0014	0.1495	0.101964	其他	3	3	4.4	16.3004	7.29564	0.896034	0	0	1	0.056364
2015	371000	威海	山东省	0.4738	0.6316	1	1	2014	0.035894	1	11.58	0.0241	0.0226	0.0431	6.47703	0.0036	0.1473	0.104794	其他	3	3	4.5	16.3805	7.18864	0.326615	0	0	1	0.057615
2016	371000	威海	山东省	0.4556	0.65	1	1	2014	0.037643	1	11.6396	0.0363	0.0334	0.0298	6.67896	0.0048	0.1499	0.108349	其他	3	3	4.6	16.5236	7.37529	0.326607	0	0	1	0.05868
2017	371000	威海	山东省	0.44765	0.6646	1	1	2014	0.041752	1	11.727	0.0255	0.0259	0.0301	6.53667	0.0046	0.1526	0.109042	其他	3	3	2.1	16.5881	7.05885	0.329039	0	0	1	0.057507
2018	371000	威海	山东省	0.4397	0.6781	1	1	2014	0.035413	1	11.7536	0.0293	0.0246	0.0289	6.51237	0.005	0.153384	0.116181	其他	3	3	2.6	16.5236	7.22764	0.331813	0	0	1	0.051316
2019	371000	威海	山东省	0.4036	0.6872	1	1	2014	0.037429	1	11.5691	0.0203	0.0179	0.0278	3.56841	0.0036	0.151176	0.119549	其他	3	3	6.3	16.3004	7.04245	0.339871	0	0	1	0.047932
2020	371000	威海	山东省	0.385	0.70103	1	1	2014	0.020721	1	11.5434	0.0349	0.0205	0.0511	3.68729	0.0053	0.155529	0.123463	其他	3	3	6.4	16.3004	7.27008	0.358266	0	0	1
2021	371000	威海	山东省	0.3912	0.714198	1	1	2014	0.019585	1	11.696	0.0605	0.0171	0.0209	4.16524	0.0082	0.162353	0.13245	其他	3	3	8.2	16.3805	7.21176	0.361039	0	0	1
2010	371100	日照	山东省	0.5478	0.4708	0	0		0.009874	0	10.4822	0.0054	0.0018	0.0069	3.04674	0.0003	0.1724	0.126397	其他	3	3	4.1	14.9469	7.19307		0	0	0	0.0207
2011	371100	日照	山东省	0.5442	0.4789	0	0		0.010158	0	10.6589	0.0085	0.0019	0.0069	2.05754	0.0005	0.1754	0.127767	其他	3	3	5.3	15.1238	7.30113	0.261556	0	0	0	0.02142
2012	371100	日照	山东省	0.5353	0.4984	0	0		0.009779	0	10.8076	0.0056	0.001	0.0082	1.96521	0.0006	0.1759	0.126501	其他	3	3	3.2	15.2506	7.24938	0.294373	0	0	0	0.02183
2013	371100	日照	山东省	0.5228	0.5131	0	0		0.011196	0	10.8709	0.0115	0.0018	0.0077	2.09086	0.0007	0.1623	0.124457	其他	3	3	3	15.3841	7.26316	0.117485	0	0	0	0.0321
2014	371100	日照	山东省	0.5037	0.52709	0	0		0.011795	0	10.9284	0.0076	0.0031	0.0082	2.19126	0.0009	0.1644	0.125216	其他	3	3	4.4	15.5203	7.28939	0.408641	0	0	0	0.031057
2015	371100	日照	山东省	0.4866	0.5481	0	0		0.011996	0	10.9858	0.0112	0.0067	0.0128	2.31944	0.001	0.1674	0.126784	其他	3	3	3.5	15.6073	7.06882	0.131984	0	0	0	0.031
2016	371100	日照	山东省	0.4726	0.5686	0	0		0.012025	0	11.0356	0.0108	0.0043	0.0121	2.26466	0.0024	0.1986	0.127243	其他	3	3	4.3	15.7026	7.18637	0.133577	0	0	0	0.031058
2017	371100	日照	山东省	0.47795	0.5865	0	0		0.017989	0	11.1357	0.0126	0.0073	0.0216	2.52014	0.0016	0.2006	0.124656	其他	3	3	5.6	15.7896	7.62231	0.139232	0	0	0	0.031554
2018	371100	日照	山东省	0.4833	0.6035	0	0		0.028426	0	11.2263	0.0218	0.012	0.0229	2.53216	0.0027	0.222938	0.127125	其他	3	3	5.5	15.8567	7.59113	0.144218	0	0	0	0.030178
2019	371100	日照	山东省	0.4268	0.61	0	0		0.03385	0	11.0733	0.016	0.0113	0.023	2.42116	0.0013	0.221229	0.128712	其他	3	3	3.8	15.6073	7.07643	0.152729	0	0	0	0.030247
2020	371100	日照	山东省	0.4207	0.61279	0	0		0.031006	0	11.1175	0.0241	0.0167	0.0327	2.6835	0.0061	0.228635	0.130176	其他	3	3	2.1	15.5734	6.41889	0.165656	0	0	0
2021	371100	日照	山东省	0.4087	0.619309	0	0		0.028398	0	11.2122	0.0374	0.0077	0.0102	3.0252	0.0045	0.229973	0.13881	其他	3	3	5.3	15.6873	6.92613	0.183845	0	0	0
2010	371300	临沂	山东省	0.5026	0.4505	0	0		0.013693	0	10.0802	0.0094	0.0041	0.01	4.00457	0.0008	0.1454	0.13422	再生	1	3	4.5	16.3004	5.98719		0	0	0	0.05612
2011	371300	临沂	山东省	0.4989	0.4705	0	0		0.010841	0	10.2309	0.0112	0.0047	0.0092	3.35348	0.001	0.1493	0.137949	再生	1	3	2.8	16.4546	5.59355	0.196258	0	0	0	0.06311
2012	371300	临沂	山东省	0.4857	0.489	0	0		0.011937	0	10.2966	0.0086	0.0048	0.0089	3.70787	0.0015	0.1417	0.131494	再生	1	3	4.1	16.5881	5.99519	0.199428	0	0	0	0.07222
2013	371300	临沂	山东省	0.4747	0.5036	0	0		0.011637	0	10.3885	0.012	0.0065	0.0133	4.07225	0.0033	0.1516	0.132139	再生	1	3	5.8	16.7059	6.04462	0.103188	0	0	0	0.10107
2014	371300	临沂	山东省	0.4619	0.5172	0	0		0.01	0	10.4694	0.0164	0.0106	0.0166	3.84894	0.003	0.1565	0.13758	再生	1	3	5.5	16.8112	6.58812	0.206017	0	0	0	0.094962
2015	371300	临沂	山东省	0.4483	0.5382	0	0		0.009118	0	10.5147	0.0191	0.0168	0.0212	3.93052	0.0041	0.1633	0.143596	再生	1	3	3.4	16.9065	5.96094	0.106058	0	0	0	0.093882
2016	371300	临沂	山东省	0.4312	0.5584	0	0		0.012724	0	10.5533	0.0237	0.0148	0.0307	3.87532	0.0059	0.1621	0.148975	再生	1	3	5.1	17.0344	6.16499	0.105653	0	0	0	0.092396
2017	371300	临沂	山东省	0.4306	0.574	0	0		0.007747	0	10.6142	0.0363	0.0257	0.0498	3.85671	0.0054	0.1688	0.156654	再生	1	3	3.3	16.951	5.95777	0.10626	0	0	0	0.087859
2018	371300	临沂	山东省	0.43	0.5154	0	0		0.006825	0	10.6974	0.0432	0.0217	0.0491	4.11898	0.0062	0.171278	0.162767	再生	1	3	4.2	17.0344	5.86714	0.106891	0	0	0	0.081428
2019	371300	临沂	山东省	0.3788	0.5275	0	0		0.008249	0	10.6718	0.0339	0.0174	0.0508	2.75426	0.002	0.17473	0.168813	再生	1	3	3.5	17.0736	6.65567	0.118941	0	0	0	0.071126
2020	371300	临沂	山东省	0.3655	0.55032	0	0		0.010817	0	10.6809	0.0576	0.0228	0.0882	3.10154	0.0044	0.188093	0.167855	再生	1	3	6.2	17.0344	6.90651	0.131554	0	0	0
2021	371300	临沂	山东省	0.3873	0.559699	0	0		0.011445	0	10.818	0.1129	0.0176	0.0396	3.42212	0.0144	0.188394	0.175562	再生	1	3	3.6	17.1828	7.14058	0.13406	0	0	0
2010	371400	德州	山东省	0.5426	0.4305	1	0	2014	0.013397	0	10.3254	0.0101	0.0032	0.0094	5.82705	0.0005	0.1129	0.132272	其他	1	4	1.7	15.6873	6.33879		0	0	0	0.03855
2011	371400	德州	山东省	0.5433	0.4416	1	0	2014	0.014472	0	10.4828	0.0104	0.0039	0.0104	5.61128	0.0012	0.1153	0.122718	其他	1	4	2.4	15.8437	6.27745	0.241906	0	0	0	0.03848
2012	371400	德州	山东省	0.5419	0.4624	1	0	2014	0.013712	0	10.5731	0.0104	0.0063	0.0143	5.729	0.0018	0.1218	0.119498	其他	1	4	2.4	15.9788	6.88318	0.122927	0	0	1	0.0417
2013	371400	德州	山东省	0.529	0.4774	1	0	2014	0.020085	0	10.6938	0.0154	0.0046	0.01	6.57368	0.0023	0.1297	0.114865	其他	1	4	2.8	16.108	6.28777	0.121285	0	0	1	0.05701
2014	371400	德州	山东省	0.5031	0.49525	1	1	2014	0.015029	1	10.7271	0.0169	0.008	0.0173	5.93679	0.002	0.1445	0.129308	其他	1	4	5.9	16.2134	5.26977	1.01059	0	0	1	0.057236
2015	371400	德州	山东省	0.4936	0.5173	1	1	2014	0.02208	1	10.7947	0.0154	0.0091	0.0184	5.49606	0.004	0.1448	0.130288	其他	1	4	4.3	16.3805	5.35341	0.12091	0	0	1	0.056341
2016	371400	德州	山东省	0.4784	0.5377	1	1	2014	0.01805	1	10.8211	0.0249	0.0143	0.03	5.16375	0.0032	0.1464	0.130935	其他	1	4	6	16.4546	5.43054	0.120473	0	0	1	0.055489
2017	371400	德州	山东省	0.47775	0.5557	1	1	2014	0.014311	1	10.8872	0.0248	0.0189	0.0317	5.25726	0.0041	0.1725	0.135211	其他	1	4	4.5	16.5236	5.3359	0.120805	0	0	1	0.054628
2018	371400	德州	山东省	0.4771	0.5701	1	1	2014	0.033527	1	10.9771	0.0289	0.0225	0.0367	5.02926	0.0033	0.178439	0.136593	其他	1	4	7.2	16.5236	5.55983	0.126131	0	0	1	0.048461
2019	371400	德州	山东省	0.4182	0.5303	1	1	2014	0.026102	1	10.8626	0.0268	0.0145	0.0426	2.40237	0.0027	0.170964	0.135735	其他	1	4	5	16.2134	5.47388	0.117917	0	0	1	0.041068
2020	371400	德州	山东省	0.4014	0.53298	1	1	2014	0.019514	1	10.9198	0.0489	0.0139	0.0571	2.66667	0.0038	0.161761	0.144839	其他	1	4	3.8	16.2134	6.10703	0.130523	0	0	1
2021	371400	德州	山东省	0.4113	0.544	1	1	2014	0.019901	1	11.0429	0.0692	0.0116	0.0243	3.00893	0.0059	0.147518	0.149533	其他	1	4	6.1	16.3805	5.74028	0.14013	0	0	1
2010	371500	聊城	山东省	0.5696	0.3687	1	0	2016	0.014809	0	10.2254	0.0067	0.0042	0.0071	4.14453	0.0014	0.1491	0.125803	其他	1	3	3.7	15.5383	5.21464		0	0	0	0.03537
2011	371500	聊城	山东省	0.5666	0.382	1	0	2016	0.012595	0	10.389	0.0064	0.0022	0.0038	3.67431	0.0022	0.1543	0.12509	其他	1	3	5.9	15.6561	4.72684	0.259189	0	0	0	0.03833
2012	371500	聊城	山东省	0.5526	0.401	1	0	2016	0.014571	0	10.481	0.0049	0.0046	0.0071	3.95704	0.0023	0.1552	0.122623	其他	1	3	3.6	15.7896	5.35522	0.26421	0	0	0	0.03947
2013	371500	聊城	山东省	0.5339	0.42048	1	0	2016	0.013999	0	10.6115	0.0107	0.0043	0.0104	4.43219	0.0034	0.1557	0.126025	其他	1	3	4.2	15.9196	6.25837	0.0967552	0	0	0	0.04839
2014	371500	聊城	山东省	0.5186	0.43949	1	0	2016	0.01272	0	10.6482	0.0119	0.0058	0.0129	4.76776	0.0022	0.1759	0.132889	其他	1	3	3.6	16.0773	6.69354	0.271112	0	0	0	0.04791
2015	371500	聊城	山东省	0.5107	0.4615	1	0	2016	0.00565	0	10.7193	0.0165	0.0168	0.0191	4.77674	0.0022	0.2088	0.123534	其他	1	3	3.4	16.2134	5.70785	0.100318	0	0	0	0.04763
2016	371500	聊城	山东省	0.4948	0.485	1	1	2016	0.003769	1	10.7798	0.0422	0.0127	0.0496	4.38312	0.0045	0.2093	0.14667	其他	1	3	4	16.3004	5.00423	0.10153	0	0	0	0.04729
2017	371500	聊城	山东省	0.49285	0.5034	1	1	2016	0.00482	1	10.8091	0.0254	0.0172	0.0342	3.83391	0.0037	0.2118	0.154427	其他	1	3	5.8	16.3805	5.54898	0.103099	0	0	0	0.047014
2018	371500	聊城	山东省	0.4909	0.5177	1	1	2016	0.003481	1	10.872	0.0294	0.0163	0.0316	3.2513	0.004	0.207016	0.160911	其他	1	3	4.1	16.3805	5.83729	0.104624	0	0	0	0.043915
2019	371500	聊城	山东省	0.357	0.5272	1	1	2016	0.004856	1	10.5378	0.0232	0.0098	0.0272	1.95464	0.0018	0.216132	0.168763	其他	1	3	5.3	16.4546	5.72438	0.104383	0	0	0	0.041024
2020	371500	聊城	山东省	0.3435	0.52941	1	1	2016	0.004358	1	10.5624	0.0319	0.0138	0.0422	2.41345	0.007	0.18384	0.181294	其他	1	3	3.1	15.8949	6.15345	0.117241	0	0	0
2021	371500	聊城	山东省	0.3663	0.539702	1	1	2016	0.003734	1	10.6888	0.0476	0.0077	0.0137	2.60126	0.0053	0.188304	0.185292	其他	1	3	4.6	16.0347	6.05909	0.123385	0	0	0
2010	371600	滨州	山东省	0.5461	0.4571	0	0		0.014979	0	10.6606	0.0067	0.0018	0.0111	3.3209	0.0007	0.1314	0.132821	其他	2	3	4.3	15.2741	5.70765		0	0	0	0.03756
2011	371600	滨州	山东省	0.5349	0.4798	0	0		0.014141	0	10.7734	0.014	0.0051	0.0137	2.34155	0.0014	0.1263	0.133581	其他	2	3	5.3	15.4448	6.41238	0.149188	0	0	0	0.04163
2012	371600	滨州	山东省	0.526	0.4974	0	0		0.017283	0	10.8741	0.0126	0.0056	0.0122	2.96144	0.0013	0.126	0.131665	其他	2	3	3.8	15.5734	5.97375	0.251228	0	0	0	0.04295
2013	371600	滨州	山东省	0.5131	0.51197	0	0		0.016901	0	10.9648	0.015	0.0156	0.012	3.59179	0.0026	0.1316	0.128518	其他	2	3	4.2	15.7026	5.50732	0.153155	0	0	0	0.05239
2014	371600	滨州	山东省	0.503	0.52473	0	0		0.019888	0	11.0005	0.0117	0.0073	0.0109	3.70351	0.0038	0.1334	0.127552	其他	2	3	2.5	15.8304	5.55303	0.821644	0	0	0	0.051576
2015	371600	滨州	山东省	0.4883	0.5462	0	0		0.016985	0	11.038	0.0191	0.0125	0.023	3.57346	0.0057	0.111	0.126269	其他	2	3	3.2	15.9074	5.88163	0.142856	0	0	0	0.052543
2016	371600	滨州	山东省	0.4626	0.5683	0	0		0.019561	0	11.0706	0.0241	0.0208	0.0311	3.08661	0.0067	0.1115	0.126848	其他	2	3	5.1	16.0016	5.86296	0.144249	0	0	0	0.050607
2017	371600	滨州	山东省	0.45575	0.5863	0	0		0.029107	0	11.1043	0.0272	0.0299	0.0312	3.21806	0.005	0.1122	0.126284	其他	2	3	5.7	16.0876	5.78819	0.150022	0	0	0	0.046897
2018	371600	滨州	山东省	0.4489	0.5764	0	0		0.029119	0	11.1017	0.0304	0.0362	0.0329	3.29382	0.0064	0.110964	0.128459	其他	2	3	3.4	16.108	6.05244	0.157224	0	0	0	0.043145
2019	371600	滨州	山东省	0.4237	0.5823	0	0		0.034468	0	11.0624	0.0178	0.0174	0.0341	3.17869	0.0026	0.111026	0.129062	其他	2	3	4.5	15.7756	6.13499	0.163158	0	0	0	0.042891
2020	371600	滨州	山东省	0.4075	0.59542	0	0		0.037094	0	11.0606	0.0398	0.0213	0.0483	3.3486	0.0061	0.0871984	0.131487	其他	2	3	3.3	15.7896	6.81522	0.172795	0	0	0
2021	371600	滨州	山东省	0.422	0.602148	0	0		0.053902	0	11.209	0.0558	0.0129	0.0166	3.80143	0.0077	0.0854857	0.127846	其他	2	3	2.6	15.9196	6.87813	0.181298	0	0	0
2010	371700	菏泽	山东省	0.5285	0.3501	0	0		0.009725	0	9.57875	0.0032	0.0025	0.0047	2.51506	0.0006	0.1987	0.173979	其他	1	4	2.3	15.7176	4.76215		0	0	0	0.03721
2011	371700	菏泽	山东省	0.5455	0.378	0	0		0.01049	0	9.86442	0.0058	0.0034	0.0067	2.65065	0.0005	0.1924	0.177064	其他	1	4	4.6	15.8824	4.63539	0.251969	0	0	0	0.0399
2012	371700	菏泽	山东省	0.5451	0.4001	0	0		0.014774	0	9.97988	0.008	0.0041	0.0088	2.98749	0.001	0.1942	0.168155	其他	1	4	2.5	16.0127	4.35002	0.255844	0	0	0	0.04187
2013	371700	菏泽	山东省	0.5432	0.4161	0	0		0.01114	0	10.1305	0.0098	0.0068	0.0089	3.03302	0.0013	0.1823	0.160328	其他	1	4	2	16.1181	4.33985	0.0818204	0	0	0	0.05012
2014	371700	菏泽	山东省	0.5358	0.43055	0	0		0.011857	0	10.1686	0.0085	0.0044	0.0088	3.31362	0.0011	0.1736	0.16534	其他	1	4	2.6	16.3004	4.84352	0.269273	0	0	0	0.050296
2015	371700	菏泽	山东省	0.5279	0.4513	0	0		0.005999	0	10.2483	0.0123	0.0104	0.016	3.69987	0.0012	0.1762	0.172284	其他	1	4	3.5	16.4546	4.87742	0.0825504	0	0	0	0.051997
2016	371700	菏泽	山东省	0.5127	0.4736	0	0		0.00691	0	10.314	0.0312	0.0163	0.0329	3.7854	0.0032	0.1899	0.175193	其他	1	4	2.1	16.5236	3.71019	0.0818919	0	0	0	0.052214
2017	371700	菏泽	山东省	0.51135	0.4905	0	0		0.004326	0	10.3751	0.0156	0.0174	0.0223	3.9549	0.0035	0.2002	0.179563	其他	1	4	2.5	16.6487	4.39109	0.0831416	0	0	0	0.052509
2018	371700	菏泽	山东省	0.51	0.5025	0	0		0.003628	0	10.4736	0.0218	0.0121	0.0236	3.58928	0.0032	0.206474	0.184566	其他	1	4	5.6	16.7059	5.72175	0.0844876	0	0	0	0.048853
2019	371700	菏泽	山东省	0.4263	0.5063	0	0		0.002878	0	10.564	0.0192	0.0107	0.0312	1.91876	0.003	0.216866	0.190346	其他	1	4	3.7	16.8112	5.84981	0.0852623	0	0	0	0.045633
2020	371700	菏泽	山东省	0.402	0.50682	0	0		0.003796	0	10.5909	0.0375	0.0183	0.0453	2.16818	0.0013	0.192485	0.193996	其他	1	4	4.2	16.5881	5.92501	0.0863838	0	0	0
2021	371700	菏泽	山东省	0.4156	0.5187	0	0		0.004238	0	10.7322	0.0453	0.0069	0.0119	2.53997	0.0031	0.206966	0.197443	其他	1	4	5	16.7599	5.71756	0.0881401	0	0	0
2010	410100	郑州	河南省	0.5617	0.6387	0	0		0.022104	0	10.7444	0.0397	0.0224	0.0465	3.15307	0.0062	1.1386	0.196802	其他	1	2	3.7	16.6487	7.19048		0	0	0	0.1085
2011	410100	郑州	河南省	0.5772	0.6488	0	0		0.017825	0	10.9157	0.0514	0.0304	0.047	2.76821	0.0099	1.1745	0.192343	其他	1	2	5.4	16.8112	6.76696	0.128144	0	0	0	0.13666
2012	410100	郑州	河南省	0.5645	0.6615	0	0		0.021815	0	10.9685	0.0461	0.0421	0.0608	2.89147	0.0168	1.3475	0.192433	其他	1	2	4.6	16.951	7.10485	0.156499	0	0	1	0.16204
2013	410100	郑州	河南省	0.5596	0.6742	0	0		0.021055	0	11.0483	0.0762	0.0487	0.0698	2.77308	0.0134	1.3347	0.193967	其他	1	2	2.9	17.0736	7.51602	0.131356	0	0	1	0.19195
2014	410100	郑州	河南省	0.5146	0.6874	0	0		0.015755	0	11.0981	0.0797	0.0564	0.0826	2.68351	0.0182	1.453	0.196921	其他	1	2	6.4	17.1828	7.80916	0.159088	0	0	1	0.19736
2015	410100	郑州	河南省	0.4929	0.7064	0	0		0.016236	0	11.1313	0.1078	0.0709	0.1244	2.63749	0.0187	1.5055	0.198939	其他	1	2	3.7	17.312	8.05985	0.12645	0	0	1	0.198573
2016	410100	郑州	河南省	0.4679	0.7243	0	0		0.016707	0	11.1894	0.1378	0.1696	0.1818	2.58797	0.027	1.4073	0.200939	其他	1	2	4.3	17.4264	8.06075	0.130247	1	0	1	0.200854
2017	410100	郑州	河南省	0.45335	0.7403	0	0		0.02264	0	11.2774	0.1686	0.2639	0.2657	2.44349	0.0346	1.114	0.203151	其他	1	2	7.7	17.5291	8.38402	0.141026	1	0	1	0.207556
2018	410100	郑州	河南省	0.4388	0.7559	0	0		0.020097	0	11.3263	0.2988	0.3203	0.3393	2.22864	0.0401	1.09367	0.208549	其他	1	2	9.1	17.5767	8.53706	0.139197	1	0	1	0.187935
2019	410100	郑州	河南省	0.3984	0.7729	0	0		0.033345	0	11.4838	0.2182	0.1506	0.2987	1.96282	0.0185	0.87933	0.21854	其他	1	2	6.9	17.7858	8.26544	0.160991	1	0	1	0.189244
2020	410100	郑州	河南省	0.3965	0.784	0	0		0.04063	0	11.4628	0.3336	0.1806	0.3813	1.819	0.0359	0.941672	0.226682	其他	1	2	8.3	17.7473	8.28705	0.201494	1	0	1
2021	410100	郑州	河南省	0.3971	0.791	0	0		0.052558	0	11.533	0.4086	0.1177	0.1115	1.9887	0.0544	0.943351	0.239366	其他	1	2	7.4	17.8045	8.0155	0.229519	1	0	1
2010	410200	开封	河南省	0.4321	0.3601	0	0		0.010165	0	9.89787	0.0034	0.0029	0.0046	2.52983	0.0007	0.7188	0.187578	其他	2	4	3.5	15.0964	5.40611		0	0	0	0.0331
2011	410200	开封	河南省	0.4385	0.3765	0	0		0.010872	0	10.0597	0.0041	0.0013	0.0026	2.30423	0.0007	0.7247	0.190407	其他	2	4	3.5	15.2741	5.87638	0.0800247	0	0	0	0.03911
2012	410200	开封	河南省	0.4418	0.3929	0	0		0.010939	0	10.1398	0.0024	0.0022	0.0031	2.42759	0.0011	0.7329	0.191381	其他	2	4	2.5	15.425	5.63603	0.0814226	0	0	0	0.04091
2013	410200	开封	河南省	0.4471	0.4079	0	0		0.011053	0	10.2902	0.0049	0.0023	0.0051	2.63722	0.0009	0.7336	0.169006	其他	2	4	2.9	15.5734	6.00906	0.0813045	0	0	0	0.04767
2014	410200	开封	河南省	0.4544	0.4226	0	0		0.011067	0	10.3544	0.0065	0.0033	0.0055	2.72516	0.0011	0.7642	0.190526	其他	2	4	4.2	15.5905	5.44766	0.201221	0	0	1	0.047301
2015	410200	开封	河南省	0.4094	0.4421	0	0		0.009767	0	10.4239	0.006	0.0049	0.0084	2.78064	0.002	0.5601	0.173784	其他	2	4	4.2	15.8304	5.96721	0.11273	0	0	1	0.048941
2016	410200	开封	河南省	0.4062	0.4586	0	0		0.01037	0	10.5396	0.0084	0.0061	0.0093	2.81894	0.0021	0.5469	0.174466	其他	2	4	8.6	15.8437	5.87125	0.114141	1	0	1	0.053748
2017	410200	开封	河南省	0.3977	0.474	0	0		0.010057	0	10.5921	0.0073	0.0068	0.012	2.82295	0.0028	0.5311	0.181376	其他	2	4	3.4	16.0562	6.27844	0.120337	1	0	1	0.052144
2018	410200	开封	河南省	0.3892	0.4892	0	0		0.012015	0	10.6411	0.0145	0.0101	0.0153	2.43387	0.0029	0.53212	0.192329	其他	2	4	5.8	16.0979	6.59015	0.125947	1	0	1	0.039054
2019	410200	开封	河南省	0.4015	0.5052	0	0		0.015894	0	10.817	0.0088	0.0063	0.0115	2.15644	0.0009	0.53316	0.196124	其他	2	4	5.8	16.0773	6.35916	0.131763	1	0	1	0.037519
2020	410200	开封	河南省	0.3782	0.5183	0	0		0.020183	0	10.8126	0.0136	0.0112	0.0204	2.25867	0.0029	0.5342	0.199448	其他	2	4	6.7	16.1181	6.73465	0.11276	1	0	1
2021	410200	开封	河南省	0.3794	0.5285	0	0		0.030679	0	10.9034	0.0257	0.0091	0.0089	2.32281	0.0036	0.535085	0.195171	其他	2	4	6.8	16.2134	6.41463	0.115844	1	0	1
2010	410300	洛阳	河南省	0.6018	0.4433	1	0	2014	0.014392	0	10.4658	0.0124	0.009	0.0151	2.77846	0.0017	0.7338	0.175178	再生	1	3	3	15.9074	4.76243		0	0	0	0.05392
2011	410300	洛阳	河南省	0.6129	0.4599	1	0	2014	0.019875	0	10.6198	0.0163	0.0189	0.021	2.46998	0.0045	0.7335	0.174797	再生	1	3	4.3	16.0773	5.32271	0.301603	0	0	0	0.05996
2012	410300	洛阳	河南省	0.5998	0.4761	1	0	2014	0.019731	0	10.719	0.0228	0.0136	0.0231	2.47442	0.0059	0.7938	0.171193	再生	1	3	2.6	16.2134	5.49689	0.304767	0	0	0	0.06105
2013	410300	洛阳	河南省	0.5774	0.4956	1	0	2014	0.020345	0	10.7478	0.03	0.0269	0.0272	2.6567	0.0068	0.7637	0.166728	再生	1	3	2.3	16.3805	5.62194	0.156824	0	0	0	0.07279
2014	410300	洛阳	河南省	0.5107	0.5146	1	1	2014	0.020664	1	10.7984	0.0314	0.0324	0.0342	2.63841	0.0103	0.7335	0.165207	再生	1	3	4.9	16.4546	5.02184	0.311567	0	0	0	0.07269
2015	410300	洛阳	河南省	0.4886	0.536	1	1	2014	0.018519	1	10.845	0.0353	0.0284	0.0324	2.72218	0.0112	0.7278	0.163957	再生	1	3	5.6	16.5881	3.85275	0.160326	0	0	0	0.074776
2016	410300	洛阳	河南省	0.4689	0.5574	1	1	2014	0.017944	1	10.919	0.0293	0.0312	0.0365	2.78989	0.0138	0.7149	0.164898	再生	1	3	5.6	16.7059	5.40774	0.161793	1	0	0	0.075388
2017	410300	洛阳	河南省	0.4572	0.5799	1	1	2014	0.024643	1	11.0369	0.0333	0.0426	0.0615	2.85351	0.0122	0.7061	0.164439	再生	1	3	3.3	16.8112	6.31836	0.164491	1	0	0	0.073039
2018	410300	洛阳	河南省	0.4455	0.6044	1	1	2014	0.031687	1	11.1008	0.0699	0.0392	0.0734	2.71815	0.0101	0.712027	0.165025	再生	1	3	6.2	16.9065	6.28643	0.169639	1	0	0	0.068367
2019	410300	洛阳	河南省	0.4629	0.6302	1	1	2014	0.039973	1	11.1742	0.0505	0.022	0.0551	2.56421	0.005	0.720566	0.167316	再生	1	3	5.1	16.9936	6.93188	0.172021	1	0	0	0.068327
2020	410300	洛阳	河南省	0.4509	0.6498	1	1	2014	0.039358	1	11.1878	0.0553	0.0272	0.0648	2.52865	0.0068	0.727265	0.168664	再生	1	3	4.9	16.86	7.73464	0.176358	1	0	0
2021	410300	洛阳	河南省	0.4368	0.6588	1	1	2014	0.051604	1	11.2436	0.0747	0.0171	0.022	2.53218	0.0104	0.711813	0.171304	再生	1	3	6.4	16.951	7.73401	0.179457	1	0	0
2010	410400	平顶山	河南省	0.6633	0.4139	0	0		0.01092	0	10.185	0.0078	0.0025	0.0063	2.04077	0.0003	0.3861	0.150131	成熟型	2	3	3	15.0683	4.80607		0	0	0	0.04845
2011	410400	平顶山	河南省	0.6559	0.4273	0	0		0.012384	0	10.3338	0.007	0.0024	0.008	1.64432	0.0013	0.4016	0.157483	成熟型	2	3	2.9	15.2265	4.50884	0.135656	0	0	0	0.04987
2012	410400	平顶山	河南省	0.6089	0.4394	0	0		0.011826	0	10.3381	0.0075	0.0015	0.0053	1.4579	0.0004	0.3418	0.160797	成熟型	2	3	2.7	15.3631	4.74444	0.264371	0	0	0	0.05184
2013	410400	平顶山	河南省	0.5823	0.4501	0	0		0.011573	0	10.4017	0.0067	0.0045	0.0091	1.6129	0.0008	0.3572	0.159605	成熟型	2	3	3.1	15.5019	5.18577	0.142065	0	0	0	0.05733
2014	410400	平顶山	河南省	0.5372	0.4613	0	0		0.011704	0	10.395	0.0115	0.0059	0.0116	1.74521	0.0014	0.3608	0.162189	成熟型	2	3	3.8	15.6238	4.87296	0.304929	0	0	0	0.057247
2015	410400	平顶山	河南省	0.5219	0.4749	0	0		0.008454	0	10.4601	0.0105	0.0074	0.0099	1.7694	0.0013	0.362	0.171515	成熟型	2	3	2.9	15.747	4.70453	0.204044	0	0	0	0.055865
2016	410400	平顶山	河南省	0.4904	0.4881	0	0		0.010859	0	10.513	0.0116	0.0088	0.0134	1.79254	0.0027	0.3654	0.179441	成熟型	2	3	6.4	15.8567	4.58009	0.194593	1	0	0	0.054995
2017	410400	平顶山	河南省	0.4839	0.5002	0	0		0.011699	0	10.6188	0.0131	0.013	0.023	1.80963	0.0035	0.369	0.192227	成熟型	2	3	5.8	15.9673	5.14984	0.185077	1	0	0	0.054295
2018	410400	平顶山	河南省	0.4774	0.5115	0	0		0.014401	0	10.6646	0.0236	0.0165	0.0234	1.72266	0.0041	0.370919	0.196194	成熟型	2	3	6.5	15.9903	5.50035	0.18701	1	0	0	0.049221
2019	410400	平顶山	河南省	0.4604	0.5233	0	0		0.014565	0	10.7872	0.0156	0.0107	0.0157	1.65961	0.0023	0.349498	0.198449	成熟型	2	3	7.2	16.0979	5.23904	0.143032	1	0	0	0.049569
2020	410400	平顶山	河南省	0.4511	0.5342	0	0		0.017093	0	10.8222	0.018	0.0103	0.0283	1.76026	0.0025	0.355305	0.200156	成熟型	2	3	5.8	16.108	4.65068	0.143596	1	0	0
2021	410400	平顶山	河南省	0.4488	0.5445	0	0		0.020236	0	10.9032	0.0329	0.0063	0.0102	1.89614	0.0043	0.355959	0.200066	成熟型	2	3	8.5	16.2134	4.88207	0.148806	1	0	0
2010	410500	安阳	河南省	0.6152	0.386	0	0		0.017651	0	10.1322	0.0045	0.0033	0.0055	1.9648	0.0005	0.4605	0.161629	其他	1	4	3.6	15.0683	5.00214		0	0	0	0.04346
2011	410500	安阳	河南省	0.5875	0.4018	0	0		0.01956	0	10.2678	0.0064	0.0046	0.0057	1.58163	0.0008	0.4646	0.164825	其他	1	4	3.1	15.2265	5.19981	0.233169	0	0	0	0.05016
2012	410500	安阳	河南省	0.5749	0.416	0	0		0.017995	0	10.3259	0.0045	0.0061	0.0064	1.67061	0.0016	0.4652	0.169896	其他	1	4	2.3	15.3631	4.49382	0.233029	0	0	0	0.05107
2013	410500	安阳	河南省	0.5708	0.4301	0	0		0.018715	0	10.3888	0.0082	0.0052	0.0061	1.79097	0.0013	0.4673	0.165943	其他	1	4	3.1	15.4832	3.2242	0.114304	0	0	0	0.0572
2014	410500	安阳	河南省	0.5236	0.4417	0	0		0.018217	0	10.4441	0.0062	0.005	0.0053	1.86584	0.0018	0.4697	0.172796	其他	1	4	5.5	15.6073	4.49653	0.236822	0	0	0	0.058892
2015	410500	安阳	河南省	0.5055	0.4591	0	0		0.014312	0	10.4946	0.0072	0.0075	0.0085	2.02848	0.0019	0.4735	0.181453	其他	1	4	4.3	15.7324	5.05136	0.112389	0	0	0	0.05895
2016	410500	安阳	河南省	0.4784	0.4739	0	0		0.014452	0	10.5387	0.0096	0.0102	0.0139	2.09493	0.002	0.4778	0.190301	其他	1	4	4.4	15.8437	5.46456	0.110117	1	0	0	0.05749
2017	410500	安阳	河南省	0.46995	0.4889	0	0		0.013503	0	10.6282	0.0112	0.0109	0.0151	1.77141	0.0023	0.4839	0.195896	其他	1	4	6.4	15.9437	5.75573	0.108316	1	0	0	0.052568
2018	410500	安阳	河南省	0.4615	0.5027	0	0		0.012992	0	10.7073	0.0191	0.0131	0.0278	1.6253	0.0029	0.496732	0.20304	其他	1	4	7.1	15.9903	5.97315	0.111133	1	0	0	0.052568
2019	410500	安阳	河南省	0.4479	0.516	0	0		0.011906	0	10.6094	0.0191	0.0091	0.017	1.39406	0.0021	0.5	0.205981	其他	1	4	6.2	16.0127	5.60148	0.113295	1	0	0	0.049244
2020	410500	安阳	河南省	0.4383	0.5304	0	0		0.01428	0	10.6454	0.0204	0.0115	0.0295	1.42249	0.0023	0.503464	0.209693	其他	1	4	5.6	15.9673	5.85981	0.116927	1	0	0
2021	410500	安阳	河南省	0.4374	0.5407	0	0		0.018724	0	10.6977	0.0321	0.0054	0.0091	1.60243	0.0033	0.437389	0.212432	其他	1	4	7.4	16.0238	6.19167	0.121361	1	0	0
2010	410600	鹤壁	河南省	0.7037	0.48	1	0	2016	0.008627	0	10.2166	0.0017	0.0017	0.002	3.33333	0	0.3212	0.19173	成熟型	3	4	4.1	13.7477	5.53196		0	0	0	0.01781
2011	410600	鹤壁	河南省	0.7074	0.4955	1	0	2016	0.008702	0	10.3779	0.0025	0.0011	0.0021	3.17542	0.0004	0.3324	0.196108	成熟型	3	4	4.5	13.9108	5.96093	0.249333	0	0	0	0.01858
2012	410600	鹤壁	河南省	0.7047	0.5103	1	0	2016	0.008417	0	10.482	0.0019	0.0015	0.0025	3.17121	0.0003	0.3477	0.200335	成熟型	3	4	3.1	14.0779	5.19673	0.254483	0	0	1	0.01923
2013	410600	鹤壁	河南省	0.7173	0.5205	1	0	2016	0.010035	0	10.5986	0.0029	0.0023	0.0026	3.58759	0.0006	0.348	0.171365	成熟型	3	4	4.4	14.221	5.86519	0.0963155	0	0	1	0.02236
2014	410600	鹤壁	河南省	0.6737	0.5319	1	0	2016	0.010782	0	10.6994	0.0033	0.0013	0.0039	3.80052	0.0004	0.3553	0.173644	成熟型	3	4	5.5	14.2855	5.44929	0.258156	0	0	1	0.023542
2015	410600	鹤壁	河南省	0.6528	0.5472	1	0	2016	0.009227	0	10.7541	0.0034	0.0017	0.0029	3.69359	0.0005	0.3602	0.174428	成熟型	3	4	5.8	14.4033	5.82934	0.101657	0	0	1	0.023472
2016	410600	鹤壁	河南省	0.6521	0.5608	1	1	2016	0.010591	1	10.826	0.0034	0.0011	0.0032	3.672	0.0007	0.362	0.178917	成熟型	3	4	6.2	14.5574	4.73645	0.104213	1	0	1	0.023289
2017	410600	鹤壁	河南省	0.6426	0.5754	1	1	2016	0.014117	1	10.8997	0.0031	0.0015	0.0074	3.15824	0.0016	0.3716	0.180038	成熟型	3	4	5.8	14.6484	6.15436	0.118733	1	0	1	0.02251
2018	410600	鹤壁	河南省	0.6331	0.5874	1	1	2016	0.020332	1	10.9344	0.0101	0.0033	0.0117	3.00561	0.001	0.375863	0.180811	成熟型	3	4	5.5	14.7318	6.21658	0.152766	1	0	1	0.016083
2019	410600	鹤壁	河南省	0.5998	0.5988	1	1	2016	0.025579	1	11.0589	0.0079	0.001	0.0082	2.48252	0.0002	0.376016	0.186278	成熟型	3	4	7.4	14.9141	6.71179	0.150001	1	0	1	0.01769
2020	410600	鹤壁	河南省	0.5647	0.6098	1	1	2016	0.032482	1	11.0427	0.0077	0.0027	0.0111	2.54399	0.0004	0.379773	0.180386	成熟型	3	4	4.6	14.8802	6.77889	0.160792	1	0	1
2021	410600	鹤壁	河南省	0.5784	0.6171	1	1	2016	0.042324	1	11.1559	0.0125	0.0027	0.0031	2.82443	0.0008	0.391811	0.182166	成熟型	3	4	9	14.9787	6.74295	0.162455	1	0	1
2010	410700	新乡	河南省	0.5769	0.4109	0	0		0.01612	0	9.95285	0.0077	0.0033	0.009	2.20802	0.0009	0.7291	0.183843	其他	1	3	3.6	15.1765	4.26986		0	0	0	0.04569
2011	410700	新乡	河南省	0.5913	0.4282	0	0		0.012687	0	10.161	0.0099	0.0042	0.0082	1.96636	0.0017	0.6873	0.190889	其他	1	3	3.7	15.3416	3.78237	0.117741	0	0	0	0.04684
2012	410700	新乡	河南省	0.5715	0.4436	0	0		0.012307	0	10.2096	0.0071	0.0047	0.0088	1.9456	0.0018	0.6891	0.196807	其他	1	3	2.6	15.5019	4.5706	0.241378	0	0	0	0.04604
2013	410700	新乡	河南省	0.5659	0.4614	0	0		0.013478	0	10.3139	0.0111	0.0094	0.0123	1.94624	0.0015	0.5429	0.178376	其他	1	3	2.7	15.5383	4.36817	0.12958	0	0	0	0.072
2014	410700	新乡	河南省	0.566	0.4766	0	0		0.014273	0	10.3554	0.016	0.0092	0.0158	2.12548	0.0022	0.5436	0.178053	其他	1	3	3.5	15.6718	4.23088	0.236865	0	0	0	0.072389
2015	410700	新乡	河南省	0.4976	0.4961	0	0		0.01025	0	10.397	0.028	0.0159	0.0291	2.10497	0.0038	0.5473	0.180485	其他	1	3	2.1	15.8696	3.95578	0.13661	0	0	0	0.068592
2016	410700	新乡	河南省	0.4956	0.5113	0	0		0.015494	0	10.4834	0.0226	0.0251	0.0295	2.04082	0.0062	0.5507	0.183611	其他	1	3	5.6	15.9673	4.88715	0.131038	1	0	0	0.066342
2017	410700	新乡	河南省	0.48705	0.5286	0	0		0.022955	0	10.564	0.0305	0.0414	0.0554	2.00039	0.008	0.5591	0.187954	其他	1	3	4.4	16.0876	5.83366	0.140668	1	0	0	0.060989
2018	410700	新乡	河南省	0.4785	0.5442	0	0		0.023762	0	10.6006	0.0609	0.0434	0.0672	1.97096	0.0089	0.564	0.193322	其他	1	3	6.7	16.1181	4.18086	0.127691	1	0	0	0.051994
2019	410700	新乡	河南省	0.4587	0.5608	0	0		0.024502	0	10.7457	0.0435	0.0182	0.0535	2.14704	0.0037	0.564714	0.200945	其他	1	3	5.8	16.1181	4.94412	0.128457	1	0	0	0.047648
2020	410700	新乡	河南省	0.4486	0.5758	0	0		0.021461	0	10.7781	0.0577	0.0183	0.068	2.39644	0.004	0.565429	0.203287	其他	1	3	9.5	16.0876	5.63631	0.130278	1	0	0
2021	410700	新乡	河南省	0.446	0.5839	0	0		0.023975	0	10.8562	0.0832	0.0125	0.0289	2.65111	0.0055	0.566143	0.208202	其他	1	3	10.5	16.2134	5.1558	0.127723	1	0	0
2010	410800	焦作	河南省	0.6865	0.4705	0	0		0.023427	0	10.4303	0.0083	0.0026	0.0088	3.12729	0.0007	0.7966	0.170994	衰退	2	4	2.4	14.9787	4.94571		0	0	0	0.03229
2011	410800	焦作	河南省	0.6889	0.4876	0	0		0.023265	0	10.5917	0.01	0.0065	0.0117	3.0166	0.0006	0.7868	0.169566	衰退	2	4	2.4	15.1505	5.47986	0.28569	0	0	0	0.03777
2012	410800	焦作	河南省	0.6746	0.5035	0	0		0.019311	0	10.7299	0.0111	0.0063	0.0131	3.29896	0.002	0.7504	0.169025	衰退	2	4	3.1	15.2971	5.77326	0.268414	0	0	0	0.03976
2013	410800	焦作	河南省	0.6742	0.52	0	0		0.021297	0	10.7959	0.0123	0.0068	0.01	3.47759	0.0025	0.755	0.16068	衰退	2	4	3.4	15.425	6.29434	0.137758	0	0	0	0.0494
2014	410800	焦作	河南省	0.618	0.5315	0	0		0.021739	0	10.849	0.0127	0.0095	0.0108	3.47224	0.0022	0.7268	0.161235	衰退	2	4	4.5	15.5383	6.20798	0.271759	0	0	0	0.049373
2015	410800	焦作	河南省	0.5976	0.5513	0	0		0.015173	0	10.9018	0.0138	0.0142	0.0158	3.46512	0.0034	0.5564	0.160898	衰退	2	4	5	15.6401	5.61255	0.140826	0	0	0	0.050337
2016	410800	焦作	河南省	0.5928	0.5678	0	0		0.014421	0	10.9992	0.0196	0.0143	0.0217	3.80616	0.0053	0.56	0.152133	衰退	2	4	8.2	15.7614	4.77409	0.139171	1	0	0	0.054246
2017	410800	焦作	河南省	0.5793	0.5838	0	0		0.014907	0	11.0925	0.017	0.0144	0.0283	3.68086	0.0059	0.565	0.154146	衰退	2	4	6.7	15.8696	5.24827	0.158429	1	0	0	0.054008
2018	410800	焦作	河南省	0.5658	0.5991	0	0		0.01572	0	11.1377	0.0321	0.0211	0.0411	3.45844	0.0062	0.572143	0.157274	衰退	2	4	6.6	15.8824	6.15301	0.16794	1	0	0	0.035482
2019	410800	焦作	河南省	0.5361	0.6158	0	0		0.01599	0	11.2871	0.0272	0.0119	0.0234	3.14014	0.0033	0.577929	0.162461	衰退	2	4	7.5	16.0347	5.83399	0.166817	1	0	0	0.038481
2020	410800	焦作	河南省	0.42	0.6303	0	0		0.016642	0	10.9952	0.025	0.0126	0.0311	2.40615	0.0031	0.577929	0.163444	衰退	2	4	7.3	15.9074	5.83794	0.16723	1	0	0
2021	410800	焦作	河南省	0.401	0.6373	0	0		0.020702	0	10.9955	0.035	0.007	0.0101	2.57451	0.0049	0.581429	0.167464	衰退	2	4	8.9	15.9673	6.56407	0.167947	1	0	0
2010	410900	濮阳	河南省	0.6646	0.3146	1	0	2015	0.012096	0	9.98353	0.0042	0.0019	0.0063	1.95278	0.0006	0.872	0.217885	衰退	2	4	3.2	14.6484	2.39201		0	0	0	0.03142
2011	410900	濮阳	河南省	0.65	0.3311	1	0	2015	0.011939	0	10.1206	0.0057	0.0024	0.0047	1.82225	0.0011	0.2878	0.218819	衰退	2	4	3.3	14.8088	5.20664	0.138325	0	0	0	0.03253
2012	410900	濮阳	河南省	0.6512	0.3482	1	0	2015	0.012257	0	10.2045	0.0046	0.0018	0.0043	2.17017	0.0009	0.2888	0.216547	衰退	2	4	2.5	14.9787	5.19799	0.219747	0	0	0	0.0336
2013	410900	濮阳	河南省	0.6618	0.3667	1	0	2015	0.012931	0	10.2996	0.0061	0.0019	0.0062	2.36423	0.0022	0.3039	0.168543	衰退	2	4	3.4	15.1238	5.03711	0.106188	0	0	0	0.04098
2014	410900	濮阳	河南省	0.5789	0.3842	1	0	2015	0.012867	0	10.4629	0.0063	0.0036	0.0057	2.65949	0.0006	0.3338	0.168643	衰退	2	4	5.8	15.2265	4.50667	0.173621	0	0	0	0.040903
2015	410900	濮阳	河南省	0.5655	0.4051	1	1	2015	0.009704	1	10.4545	0.0075	0.0039	0.0072	2.68524	0.0014	0.3384	0.168989	衰退	2	4	4.5	15.3631	5.39465	0.0894192	0	0	0	0.040882
2016	410900	濮阳	河南省	0.5476	0.4255	1	1	2015	0.010458	1	10.5213	0.0069	0.004	0.0108	2.67642	0.0015	0.3715	0.172566	衰退	2	4	6.6	15.4832	5.63967	0.0887723	1	0	0	0.041493
2017	410900	濮阳	河南省	0.5269	0.4459	1	1	2015	0.009059	1	10.6523	0.0097	0.0034	0.0137	2.35232	0.0016	0.3916	0.180955	衰退	2	4	5	15.5905	7.51397	0.0716268	1	0	0	0.041224
2018	410900	濮阳	河南省	0.5062	0.4647	1	1	2015	0.006592	1	10.722	0.0137	0.0081	0.014	2.17907	0.0014	0.398151	0.188766	衰退	2	4	4.6	15.6401	5.27845	0.0725469	1	0	0	0.033903
2019	410900	濮阳	河南省	0.3611	0.4843	1	1	2015	0.007529	1	10.6633	0.0089	0.0038	0.0139	1.83587	0.0006	0.401407	0.195314	衰退	2	4	5.8	15.7324	5.25189	0.0747452	1	0	0	0.033968
2020	410900	濮阳	河南省	0.3533	0.4997	1	1	2015	0.018906	1	10.7156	0.0162	0.0042	0.0195	1.66954	0.0007	0.404011	0.200122	衰退	2	4	5.4	15.7026	6.52106	0.0791223	1	0	0
2021	410900	濮阳	河南省	0.3742	0.5101	1	1	2015	0.02027	1	10.7806	0.0223	0.0034	0.0072	1.77885	0.0015	0.410524	0.202956	衰退	2	4	9.5	15.7896	5.9831	0.0902994	1	0	0
2010	411000	许昌	河南省	0.6851	0.391	0	0		0.010859	0	10.3143	0.0052	0.0036	0.0078	2.98376	0.0009	0.4569	0.170706	其他	2	4	2.8	15.0683	1.75493		0	0	0	0.02867
2011	411000	许昌	河南省	0.6787	0.4067	0	0		0.010903	0	10.5264	0.0086	0.004	0.0072	2.93398	0.0012	0.538	0.174324	其他	2	4	2.9	15.2265	3.68594	0.0888301	0	0	0	0.03277
2012	411000	许昌	河南省	0.6702	0.4203	0	0		0.011688	0	10.5902	0.008	0.0055	0.0107	2.99247	0.0017	0.5011	0.167224	其他	2	4	2.3	15.3841	5.00194	0.21226	0	0	0	0.03313
2013	411000	许昌	河南省	0.6683	0.4332	0	0		0.014443	0	10.699	0.0128	0.0096	0.0128	3.34204	0.0021	0.5036	0.154414	其他	2	4	4.2	15.5203	4.50594	0.0960747	0	0	1	0.04417
2014	411000	许昌	河南省	0.6076	0.4456	0	0		0.01903	0	10.7982	0.0153	0.0192	0.0146	3.49287	0.0015	0.5103	0.153846	其他	2	4	2.8	15.6401	3.73169	0.216929	0	0	1	0.04548
2015	411000	许昌	河南省	0.59	0.4643	0	0		0.011162	0	10.8479	0.0177	0.0249	0.0201	3.81478	0.0054	0.5196	0.156604	其他	2	4	4.4	15.7756	4.57958	0.102534	0	0	1	0.045202
2016	411000	许昌	河南省	0.5882	0.48	0	0		0.010497	0	10.9315	0.0226	0.0456	0.03	4.00224	0.0077	0.5661	0.160429	其他	2	4	6.9	15.8824	4.82413	0.102364	1	0	1	0.048783
2017	411000	许昌	河南省	0.5829	0.4965	0	0		0.017317	0	11.0089	0.0298	0.0587	0.0494	3.65706	0.0089	0.2978	0.16578	其他	2	4	5.7	16.0016	6.18691	0.102253	1	0	1	0.047799
2018	411000	许昌	河南省	0.5776	0.5096	0	0		0.020208	0	11.0711	0.0459	0.0493	0.0457	3.61382	0.0159	0.29779	0.169766	其他	2	4	3.1	15.9788	6.12306	0.10142	1	0	1	0.04344
2019	411000	许昌	河南省	0.5775	0.5232	0	0		0.020381	0	11.0693	0.0279	0.021	0.0217	3.50628	0.0115	0.304632	0.177677	其他	2	4	6.2	16.0773	7.16654	0.102488	1	0	1	0.042371
2020	411000	许昌	河南省	0.5274	0.5355	0	0		0.024044	0	11.2591	0.0251	0.0278	0.0324	3.51177	0.0158	0.314053	0.178261	其他	2	4	3.8	16.3004	6.02653	0.120015	1	0	1
2021	411000	许昌	河南省	0.5234	0.5458	0	0		0.028055	0	11.3438	0.0351	0.0141	0.0081	3.90005	0.0135	0.331158	0.182282	其他	2	4	7.4	16.3805	5.66137	0.120487	1	0	1
2010	411100	漯河	河南省	0.6974	0.3917	0	0		0.006417	0	10.192	0.0011	0.0005	0.0007	2.57457	0	0.5086	0.157187	其他	3	4	1.7	14.604	5.18998		0	0	0	0.02309
2011	411100	漯河	河南省	0.6914	0.4084	0	0		0.006512	0	10.3048	0.001	0.0008	0.0008	2.14707	0	0.5174	0.162081	其他	3	4	1.9	14.7318	4.54075	0.129044	0	0	0	0.02458
2012	411100	漯河	河南省	0.6849	0.4237	0	0		0.005415	0	10.3798	0.0009	0.0004	0.0013	2.26623	0.0001	0.5174	0.160968	其他	3	4	1.1	14.8802	5.59855	0.314456	0	0	1	0.02526
2013	411100	漯河	河南省	0.678	0.438	0	0		0.007266	0	10.4661	0.0022	0.0013	0.0026	2.4451	0.0009	0.5224	0.14617	其他	3	4	1.3	15.0393	4.69069	0.150383	0	0	1	0.03015
2014	411100	漯河	河南省	0.6371	0.4509	0	0		0.008029	0	10.567	0.0018	0.0011	0.0014	2.74703	0.0004	0.5224	0.147119	其他	3	4	2.7	15.1765	3.61173	0.317642	0	0	1	0.030947
2015	411100	漯河	河南省	0.6292	0.4695	0	0		0.005609	0	10.6243	0.0028	0.0025	0.0045	2.90758	0.0002	0.5283	0.150712	其他	3	4	3.3	15.2971	4.15405	0.183958	0	0	1	0.033181
2016	411100	漯河	河南省	0.6235	0.4876	0	0		0.006509	0	10.7356	0.0054	0.0025	0.0049	2.92913	0.0008	0.5491	0.154923	其他	3	4	4.7	15.4047	6.38312	0.200031	1	0	1	0.033756
2017	411100	漯河	河南省	0.61145	0.5036	0	0		0.007352	0	10.827	0.005	0.0034	0.0097	2.45509	0.0009	0.5542	0.159797	其他	3	4	6.6	15.5203	6.4834	0.187301	1	0	1	0.03612
2018	411100	漯河	河南省	0.5994	0.5184	0	0		0.025946	0	10.8284	0.0091	0.0028	0.0109	2.35363	0.0014	0.571335	0.164234	其他	3	4	5.9	15.5734	6.96594	0.189446	1	0	1	0.03612
2019	411100	漯河	河南省	0.4626	0.5358	0	0		0.025311	0	11.1157	0.007	0.0034	0.01	2.40316	0.0009	0.579948	0.16758	其他	3	4	6.7	15.6718	6.71392	0.133595	1	0	1	0.026889
2020	411100	漯河	河南省	0.4282	0.5484	0	0		0.028413	0	11.1192	0.0113	0.004	0.0146	2.35676	0.0003	0.586407	0.170475	其他	3	4	5.8	15.6718	6.29871	0.138359	1	0	1
2021	411100	漯河	河南省	0.4306	0.5586	0	0		0.04217	0	11.1798	0.0141	0.0031	0.0022	2.77825	0.0004	0.582662	0.170838	其他	3	4	8	15.7896	6.81785	0.141286	1	0	1
2010	411200	三门峡	河南省	0.6852	0.4426	0	0		0.017071	0	10.5699	0.0038	0.0008	0.003	3.10667	0.0003	1.0007	0.153145	成熟型	3	5	3.8	14.5087	4.81152		0	0	0	0.02422
2011	411200	三门峡	河南省	0.6881	0.4577	0	0		0.016033	0	10.7147	0.0031	0.0006	0.0024	2.72314	0.0003	0.9837	0.148294	成熟型	3	5	2.3	14.691	5.45543	0.288229	0	0	0	0.0268
2012	411200	三门峡	河南省	0.6799	0.4697	0	0		0.015967	0	10.8265	0.0033	0.001	0.0059	2.78693	0.0006	1.0367	0.144183	成熟型	3	5	2.8	14.8451	5.78423	0.297147	0	0	0	0.0262
2013	411200	三门峡	河南省	0.659	0.481	0	0		0.017087	0	10.9234	0.0052	0.0016	0.0036	2.94389	0	1.0967	0.13428	成熟型	3	5	3.7	14.9469	4.95169	0.159186	0	0	0	0.02793
2014	411200	三门峡	河南省	0.6252	0.4937	0	0		0.016864	0	10.9298	0.0046	0.0028	0.0047	2.96279	0.0003	1.1363	0.129241	成熟型	3	5	2.5	15.0683	4.96298	0.269759	0	0	0	0.028532
2015	411200	三门峡	河南省	0.5818	0.5086	0	0		0.011121	0	11.0278	0.0054	0.0021	0.0049	3.05929	0.0005	0.7134	0.132103	成熟型	3	5	4.5	15.2018	3.81394	0.131758	0	0	0	0.02736
2016	411200	三门峡	河南省	0.5649	0.5206	0	0		0.010931	0	11.0438	0.0048	0.0032	0.0056	3.14214	0.001	0.6942	0.136674	成熟型	3	5	5	15.2971	4.87557	0.134468	1	0	0	0.025068
2017	411200	三门峡	河南省	0.55775	0.5346	0	0		0.013678	0	11.1301	0.0043	0.0037	0.0064	2.44021	0.0016	0.6592	0.134597	成熟型	3	5	4.9	15.4047	5.58068	0.175688	1	0	0	0.023218
2018	411200	三门峡	河南省	0.5506	0.5473	0	0		0.015677	0	11.2087	0.0066	0.0036	0.0073	2.05567	0.0009	0.676986	0.141408	成熟型	3	5	3.9	15.4832	5.05053	0.18783	1	0	0	0.02135
2019	411200	三门峡	河南省	0.4882	0.5606	0	0		0.019077	0	11.1462	0.0061	0.0028	0.0099	1.82655	0.0009	0.669863	0.145341	成熟型	3	5	4.9	15.425	4.69756	0.203368	1	0	0	0.02095
2020	411200	三门峡	河南省	0.4735	0.5726	0	0		0.017765	0	11.2077	0.0095	0.0027	0.0109	1.95048	0.0004	0.675342	0.145213	成熟型	3	5	6.3	15.3841	5.57453	0.214563	1	0	0
2021	411200	三门峡	河南省	0.4732	0.5803	0	0		0.02173	0	11.271	0.013	0.0025	0.0032	2.1001	0.0007	0.712329	0.15289	成熟型	3	5	8.6	15.5019	6.47321	0.180782	1	0	0
2010	411300	南阳	河南省	0.5207	0.33	0	0		0.014102	0	9.87665	0.0053	0.0044	0.006	1.43497	0.0007	0.5244	0.170856	再生	1	3	2.4	15.8824	4.89473		0	0	0	0.07048
2011	411300	南阳	河南省	0.5298	0.3449	0	0		0.013912	0	9.97349	0.0067	0.0044	0.0058	1.23241	0.0016	0.4671	0.179062	再生	1	3	4.4	16.0455	5.28485	0.154377	0	0	0	0.08437
2012	411300	南阳	河南省	0.5216	0.361	0	0		0.013296	0	10.0171	0.0063	0.0036	0.0071	1.34531	0.0009	0.233	0.187224	再生	1	3	4.1	16.2134	5.90824	0.155499	0	0	0	0.08345
2013	411300	南阳	河南省	0.506	0.3786	0	0		0.014273	0	10.1074	0.0103	0.0061	0.0095	1.39585	0.0016	0.24	0.170472	再生	1	3	7.1	16.3004	5.02139	0.0767366	0	0	0	0.08805
2014	411300	南阳	河南省	0.465	0.393	0	0		0.01472	0	10.1906	0.0119	0.0165	0.0119	1.87446	0.0016	0.2427	0.179096	再生	1	3	7.7	16.4546	5.03413	0.166029	0	0	1	0.09391
2015	411300	南阳	河南省	0.4426	0.4136	0	0		0.011866	0	10.2682	0.0153	0.015	0.0195	2.24663	0.0028	0.2506	0.18732	再生	1	3	5.7	16.5881	5.2312	0.0806685	0	0	1	0.09594
2016	411300	南阳	河南省	0.438	0.4332	0	0		0.012857	0	10.3403	0.0211	0.0119	0.0244	2.47546	0.0063	0.2582	0.197761	再生	1	3	7.5	16.7059	5.66813	0.0818809	1	0	1	0.094683
2017	411300	南阳	河南省	0.4258	0.4534	0	0		0.014383	0	10.4107	0.0184	0.0179	0.0301	1.98166	0.0052	0.2503	0.204955	再生	1	3	6.1	16.8112	5.74776	0.0824376	1	0	1	0.089412
2018	411300	南阳	河南省	0.4136	0.4712	0	0		0.015326	0	10.5067	0.0357	0.0193	0.0432	1.99661	0.0039	0.250433	0.21231	再生	1	3	7.4	16.8112	5.93968	0.0862972	1	0	1	0.077399
2019	411300	南阳	河南省	0.3323	0.4903	0	0		0.017211	0	10.5696	0.0283	0.009	0.0305	1.588	0.0017	0.250433	0.220084	再生	1	3	8.3	16.86	5.84802	0.0884205	1	0	1	0.071064
2020	411300	南阳	河南省	0.3212	0.5059	0	0		0.019112	0	10.6002	0.0306	0.0107	0.0375	1.51822	0.002	0.25254	0.221431	再生	1	3	4.9	16.8112	5.64217	0.0907062	1	0	1
2021	411300	南阳	河南省	0.316	0.5161	0	0		0.020297	0	10.7068	0.0452	0.0103	0.0133	1.73123	0.0023	0.25499	0.223872	再生	1	3	5.9	16.9065	5.73739	0.0929584	1	0	1
2010	411400	商丘	河南省	0.4652	0.2975	0	0		0.006892	0	9.61299	0.0036	0.0024	0.0057	1.06337	0.0002	0.9369	0.25749	其他	1	4	3.2	15.2018	3.56912		0	0	0	0.03972
2011	411400	商丘	河南省	0.4761	0.3141	0	0		0.00689	0	9.77268	0.0063	0.0012	0.0018	1.03801	0.0009	0.9544	0.255041	其他	1	4	4.7	15.3631	3.83315	0.0566924	0	0	0	0.04199
2012	411400	商丘	河南省	0.4675	0.3292	0	0		0.006434	0	9.83576	0.0025	0.0032	0.0057	1.14145	0.0007	0.9447	0.222949	其他	1	4	2	15.5203	5.04573	0.204526	0	0	0	0.04581
2013	411400	商丘	河南省	0.4681	0.3462	0	0		0.006485	0	9.89969	0.0064	0.0023	0.0046	1.30039	0.0011	0.9361	0.18146	其他	1	4	3.3	15.6401	4.08809	0.0563216	0	0	0	0.05551
2014	411400	商丘	河南省	0.4333	0.3602	0	0		0.006527	0	10.0155	0.0052	0.0032	0.0065	1.40272	0.0011	0.9362	0.179406	其他	1	4	5	15.7756	4.50355	0.190572	0	0	0	0.06246
2015	411400	商丘	河南省	0.4179	0.3802	0	0		0.005081	0	10.065	0.0064	0.0017	0.0058	1.67668	0.0017	0.9364	0.171286	其他	1	4	4.4	15.9074	4.31933	0.0630274	0	0	0	0.070203
2016	411400	商丘	河南省	0.4142	0.3981	0	0		0.004626	0	10.1621	0.007	0.0032	0.0105	1.75879	0.0006	0.9362	0.173692	其他	1	4	5.8	16.0347	4.12757	0.0637902	1	0	0	0.077085
2017	411400	商丘	河南省	0.4138	0.4161	0	0		0.01182	0	10.2517	0.0126	0.0058	0.0201	1.73855	0.0007	0.9364	0.174852	其他	1	4	3	16.1181	6.24605	0.0689896	1	0	0	0.082307
2018	411400	商丘	河南省	0.4134	0.4317	0	0		0.014005	0	10.3345	0.0181	0.0089	0.0187	1.75421	0.0017	0.936699	0.180096	其他	1	4	4.6	16.2134	5.84297	0.0690876	1	0	0	0.069166
2019	411400	商丘	河南省	0.41	0.4489	0	0		0.017186	0	10.5224	0.0137	0.0082	0.0176	1.79287	0.0007	0.936699	0.187382	其他	1	4	6.2	16.5236	6.38913	0.0707744	1	0	0	0.06823
2020	411400	商丘	河南省	0.3783	0.4619	0	0		0.019046	0	10.5211	0.0204	0.0065	0.0239	2.00036	0.0005	0.936699	0.196153	其他	1	4	2.6	16.4546	5.48297	0.066643	1	0	0
2021	411400	商丘	河南省	0.3737	0.4721	0	0		0.023019	0	10.6001	0.0244	0.0048	0.0062	2.36048	0.0021	0.282954	0.203726	其他	1	4	4.8	16.5236	6.61505	0.0659723	1	0	0
2010	411500	信阳	河南省	0.4221	0.3436	0	0		0.006824	0	9.79978	0.0015	0.0002	0.0025	1.97345	0	0.1811	0.249886	其他	1	4	4.6	15.2741	4.33374		0	0	0	0.04319
2011	411500	信阳	河南省	0.4163	0.3609	0	0		0.00641	0	9.96234	0.0029	0.0009	0.002	1.59582	0.0004	0.1812	0.2517	其他	1	4	4.2	15.4448	3.72724	0.216638	0	0	0	0.04382
2012	411500	信阳	河南省	0.3996	0.3758	0	0		0.006529	0	10.0296	0.0019	0.0012	0.0031	1.65629	0.0002	0.1842	0.220775	其他	1	4	5.1	15.5905	4.20063	0.217195	0	0	0	0.04623
2013	411500	信阳	河南省	0.4045	0.3921	0	0		0.005901	0	10.1619	0.0041	0.0013	0.0028	1.76106	0.0004	0.19	0.199852	其他	1	4	4.7	15.7176	4.39365	0.0217866	0	0	0	0.06065
2014	411500	信阳	河南省	0.4154	0.4058	0	0		0.005936	0	10.2741	0.0028	0.0011	0.0027	2.03441	0.0003	0.2035	0.19811	其他	1	4	6.4	15.8696	4.45003	0.216854	0	0	0	0.062153
2015	411500	信阳	河南省	0.4018	0.4252	0	0		0.005402	0	10.3262	0.0036	0.0015	0.0055	2.06593	0.0003	0.2065	0.19575	其他	1	4	7.9	15.8034	3.57153	0.0947542	0	0	0	0.063111
2016	411500	信阳	河南省	0.3955	0.4412	0	0		0.005403	0	10.3757	0.0072	0.0034	0.008	2.07498	0.0006	0.2181	0.200229	其他	1	4	6.9	16.0979	4.85905	0.0982239	1	0	0	0.063165
2017	411500	信阳	河南省	0.3857	0.4578	0	0		0.004934	0	10.47	0.0064	0.0043	0.0101	1.77805	0.0007	0.2262	0.203315	其他	1	4	5.4	16.2134	4.54269	0.0879024	1	0	0	0.061948
2018	411500	信阳	河南省	0.3759	0.4727	0	0		0.004406	0	10.5526	0.0114	0.0068	0.0135	1.82923	0.0016	0.23475	0.2064	其他	1	4	4.6	16.2134	4.17739	0.090377	1	0	0	0.052607
2019	411500	信阳	河南省	0.3658	0.4886	0	0		0.004018	0	10.7092	0.0087	0.0037	0.0126	1.49485	0	0.244114	0.210137	其他	1	4	4.7	16.3004	4.67204	0.0718965	1	0	0	0.052658
2020	411500	信阳	河南省	0.3561	0.5012	0	0		0.015083	0	10.7121	0.0146	0.0061	0.0154	2.0059	0.0009	0.252129	0.208123	其他	1	4	2.1	16.3004	5.76997	0.074249	1	0	0
2021	411500	信阳	河南省	0.3475	0.5114	0	0		0.02432	0	10.822	0.0174	0.0042	0.0058	2.25186	0.0024	0.253169	0.208977	其他	1	4	6.5	16.3805	5.60054	0.0857119	1	0	0
2010	411600	周口	河南省	0.4542	0.2973	0	0		0.007286	0	9.50482	0.0015	0.0003	0.0021	1.20819	0	0.3	0.263808	其他	1	4	3.4	15.3841	4.19036		0	0	0	0.04522
2011	411600	周口	河南省	0.4645	0.3113	0	0		0.00632	0	9.65377	0.0018	0.0015	0.0017	1.12959	0.0002	0.304	0.261132	其他	1	4	2.3	15.556	3.71646	0.0569264	0	0	0	0.04608
2012	411600	周口	河南省	0.4759	0.3216	0	0		0.008221	0	9.77937	0.0018	0.0011	0.0019	1.21119	0.0002	0.3061	0.245668	其他	1	4	3	15.7026	3.82472	0.0596921	0	0	0	0.04752
2013	411600	周口	河南省	0.4991	0.3332	0	0		0.008711	0	9.89411	0.003	0.0015	0.0024	1.24163	0.0004	0.3096	0.195409	其他	1	4	0.7	15.8437	3.99747	0.0622235	0	0	0	0.06619
2014	411600	周口	河南省	0.5152	0.3439	0	0		0.007308	0	9.99467	0.0023	0.0018	0.0027	1.31456	0.0002	0.3531	0.180075	其他	1	4	4.3	15.9556	4.54941	0.154328	0	0	0	0.06893
2015	411600	周口	河南省	0.4592	0.3595	0	0		0.006281	0	10.0384	0.005	0.002	0.0054	1.39183	0.0005	0.3808	0.180179	其他	1	4	5	16.0876	4.59282	0.0624538	0	0	0	0.0704
2016	411600	周口	河南省	0.4595	0.3726	0	0		0.005416	0	10.1246	0.0044	0.0044	0.0065	1.39068	0.001	0.3918	0.180322	其他	1	4	5	16.2134	4.02723	0.0633169	1	0	0	0.072495
2017	411600	周口	河南省	0.4554	0.3866	0	0		0.006614	0	10.2111	0.0061	0.0043	0.0095	1.38624	0.001	0.4097	0.1809	其他	1	4	3.7	16.3004	4.35919	0.0637293	1	0	0	0.069066
2018	411600	周口	河南省	0.4513	0.3993	0	0		0.006288	0	10.2991	0.0109	0.0064	0.0149	1.43572	0.0012	0.4313	0.18312	其他	1	4	3	16.3805	5.53903	0.0604688	1	0	0	0.059929
2019	411600	周口	河南省	0.4397	0.4115	0	0		0.006612	0	10.4761	0.0087	0.0038	0.0127	1.47813	0.0002	0.4463	0.186171	其他	1	4	3.7	16.6487	5.72314	0.0547528	1	0	0	0.063589
2020	411600	周口	河南省	0.4111	0.4258	0	0		0.009935	0	10.5076	0.0148	0.0033	0.0217	1.57894	0.0005	0.4664	0.187008	其他	1	4	3.3	16.6487	5.38981	0.0556281	1	0	0
2021	411600	周口	河南省	0.4053	0.4362	0	0		0.01454	0	10.5849	0.0251	0.0042	0.0071	1.81633	0.0005	0.544148	0.191351	其他	1	4	7	16.7059	6.38702	0.0647913	1	0	0
2010	411700	驻马店	河南省	0.4188	0.2975	0	0		0.010608	0	9.63055	0.0021	0.0036	0.0047	2.03432	0.0001	0.2303	0.205127	其他	1	4	2.4	15.1505	3.64848		0	0	0	0.04116
2011	411700	驻马店	河南省	0.4259	0.3121	0	0		0.010212	0	9.72682	0.0074	0.0043	0.0044	1.93731	0.0001	0.2404	0.228326	其他	1	4	3.7	15.2971	5.4218	0.162046	0	0	0	0.04479
2012	411700	驻马店	河南省	0.4282	0.3261	0	0		0.010358	0	9.88157	0.0027	0.0016	0.0032	1.986	0.0005	0.249	0.221301	其他	1	4	2.2	15.4448	4.60443	0.169669	0	0	0	0.0465
2013	411700	驻马店	河南省	0.4377	0.3402	0	0		0.010762	0	9.96167	0.0051	0.0017	0.0049	2.07883	0.0024	0.2506	0.186398	其他	1	4	3.1	15.5905	4.31996	0.06417	0	0	0	0.06184
2014	411700	驻马店	河南省	0.4132	0.3521	0	0		0.01025	0	10.0875	0.0032	0.0026	0.0047	2.13103	0.0006	0.2522	0.181585	其他	1	4	4.8	15.7176	4.04597	0.177468	0	0	0	0.06908
2015	411700	驻马店	河南省	0.4008	0.37	0	0		0.008686	0	10.142	0.0061	0.003	0.0077	2.24808	0.0004	0.2539	0.179194	其他	1	4	5.6	15.8437	4.67488	0.0661708	0	0	0	0.073648
2016	411700	驻马店	河南省	0.3923	0.385	0	0		0.010267	0	10.2448	0.0106	0.0027	0.0101	2.34947	0.0012	0.2562	0.182054	其他	1	4	6.7	15.9556	5.02901	0.0674937	1	0	0	0.071577
2017	411700	驻马店	河南省	0.3914	0.3999	0	0		0.011832	0	10.3378	0.0091	0.0038	0.0175	2.40719	0.0015	0.2562	0.186148	其他	1	4	4.1	16.0773	5.74817	0.0676432	1	0	0	0.074665
2018	411700	驻马店	河南省	0.3905	0.4142	0	0		0.011141	0	10.4303	0.018	0.0068	0.0206	1.90953	0.0008	0.27773	0.191964	其他	1	4	6.6	16.1181	5.68306	0.0694376	1	0	0	0.065019
2019	411700	驻马店	河南省	0.4019	0.4288	0	0		0.01167	0	10.5545	0.0117	0.0035	0.0168	1.49417	0.0004	0.278649	0.19646	其他	1	4	6.9	16.2134	4.59781	0.0705072	1	0	0	0.059057
2020	411700	驻马店	河南省	0.3847	0.4414	0	0		0.028884	0	10.6308	0.0188	0.0078	0.0236	1.66131	0.0006	0.296703	0.197855	其他	1	4	5.2	16.1181	5.6005	0.0718675	1	0	0
2021	411700	驻马店	河南省	0.3892	0.4517	0	0		0.040239	0	10.7096	0.0249	0.0058	0.0066	1.84051	0.0013	0.313676	0.201171	其他	1	4	7.9	16.2134	5.99556	0.0746747	1	0	0
2010	420100	武汉	湖北省	0.4551	0.651	1	0	2014	0.020179	0	10.9548	0.0662	0.0579	0.0663	3.03309	0.022	0.2354	0.171259	其他	1	2	6.6	17.0736	8.54011		0	0	0	0.17846
2011	420100	武汉	湖北省	0.4812	0.661	1	0	2014	0.019829	0	11.1253	0.0794	0.0826	0.0816	1.8523	0.0355	0.2317	0.16839	其他	1	2	6.6	17.2167	8.68408	0.378954	0	0	0	0.18977
2012	420100	武汉	湖北省	0.4835	0.675	1	0	2014	0.023201	0	11.2779	0.0756	0.1038	0.0934	2.07806	0.0473	0.2309	0.166965	其他	1	2	7.1	17.3419	8.79516	0.568646	0	1	1	0.19185
2013	420100	武汉	湖北省	0.4857	0.676	1	0	2014	0.028724	0	11.3969	0.1162	0.1187	0.1011	2.28963	0.0509	0.7075	0.166755	其他	1	2	6.8	17.4791	9.09346	0.373242	0	1	1	0.19854
2014	420100	武汉	湖北省	0.4753	0.706	1	1	2014	0.047413	1	11.4797	0.1224	0.1623	0.128	2.36216	0.0629	0.4369	0.165719	其他	1	2	8.4	17.5997	8.99425	0.575527	0	1	1	0.202343
2015	420100	武汉	湖北省	0.4568	0.717	1	1	2014	0.052453	1	11.5492	0.1494	0.1846	0.1654	2.3992	0.0748	0.4413	0.147288	其他	1	2	4.1	17.7473	9.03464	0.367884	0	1	1	0.207277
2016	420100	武汉	湖北省	0.4388	0.7977	1	1	2014	0.057615	1	11.6214	0.1827	0.2981	0.2251	2.33694	0.0877	0.4861	0.16336	其他	1	2	6.4	17.8409	9.11234	0.364	0	1	1	0.213259
2017	420100	武汉	湖北省	0.4342	0.8004	1	1	2014	0.064706	1	11.6898	0.1951	0.3938	0.3004	2.41717	0.1096	0.5981	0.16503	其他	1	2	3.5	17.9426	9.16394	0.409973	0	1	1	0.219903
2018	420100	武汉	湖北省	0.4296	0.8029	1	1	2014	0.068421	1	11.8157	0.2964	0.4797	0.3046	2.39238	0.1162	0.632231	0.169599	其他	1	2	4.8	18.035	9.20674	0.412752	0	1	1	0.209774
2019	420100	武汉	湖北省	0.3692	0.8049	1	1	2014	0.081818	1	11.8685	0.2142	0.3672	0.3489	2.5776	0.0897	0.643788	0.174813	其他	1	2	5.5	18.1722	9.19607	0.429022	0	1	1	0.214422
2020	420100	武汉	湖北省	0.3559	0.84266	1	1	2014	0.0625	1	11.7735	0.3597	0.3691	0.4409	2.39903	0.1238	0.59593	0.171127	其他	1	2	4.7	17.9264	8.66457	0.409546	0	1	1
2021	420100	武汉	湖北省	0.3504	0.858744	1	1	2014	0.086364	1	11.7896	0.5463	0.2857	0.1541	2.29689	0.1673	0.753333	0.160452	其他	1	2	5.7	18.035	8.91821	0.401827	0	1	1
2010	420200	黄石	湖北省	0.5722	0.568	0	0		0.01054	0	10.2543	0.0023	0.0012	0.0023	3.01321	0.0003	0.3057	0.193211	衰退	3	4	3.5	14.9141	6.7862		0	0	0	0.04385
2011	420200	黄石	湖北省	0.6237	0.5895	0	0		0.011369	0	10.5506	0.0036	0.001	0.0037	1.95925	0.0003	0.3062	0.18494	衰退	3	4	4.8	15.0683	6.32459	0.437167	0	0	0	0.03168
2012	420200	黄石	湖北省	0.6196	0.6009	0	0		0.012184	0	10.6206	0.0025	0.0036	0.0034	2.26574	0.0007	0.3073	0.165014	衰退	3	4	4.8	15.2265	6.61714	0.456017	0	1	0	0.03209
2013	420200	黄石	湖北省	0.6122	0.604	0	0		0.011465	0	10.7142	0.0045	0.0063	0.0033	2.80982	0.0007	0.3108	0.157733	衰退	3	4	3.8	15.3416	6.60823	0.205317	0	1	0	0.03337
2014	420200	黄石	湖北省	0.5937	0.6088	0	0		0.011693	0	10.7995	0.0035	0.0091	0.004	2.98057	0.0012	0.3721	0.13447	衰退	3	4	5.9	15.4642	6.24918	0.391697	0	1	0	0.03337
2015	420200	黄石	湖北省	0.5536	0.613	0	0		0.0106	0	10.7959	0.0059	0.0068	0.007	3.09194	0.0007	0.3698	0.139818	衰退	3	4	6.4	15.5734	6.30687	0.205914	0	1	0	0.032076
2016	420200	黄石	湖北省	0.5526	0.619	0	0		0.018493	0	10.8729	0.0089	0.0162	0.0116	3.0866	0.002	0.3729	0.146909	衰退	3	4	8.5	15.6873	6.89299	0.206696	0	1	0	0.030741
2017	420200	黄石	湖北省	0.5691	0.6289	0	0		0.0142	0	11.014	0.0089	0.0156	0.0174	2.97511	0.0016	0.3782	0.147059	衰退	3	4	6.7	15.7896	6.59491	0.203366	0	1	0	0.030726
2018	420200	黄石	湖北省	0.5856	0.6329	0	0		0.018915	0	11.0784	0.0169	0.0199	0.0265	3.15295	0.0024	0.367793	0.160187	衰退	3	4	4	15.8949	6.97448	0.206474	0	1	0	0.029975
2019	420200	黄石	湖北省	0.5096	0.64	0	0		0.017957	0	11.1958	0.0189	0.0092	0.025	2.87656	0.0013	0.287169	0.168907	衰退	3	4	3.7	16.0127	6.62226	0.217022	0	1	0	0.029974
2020	420200	黄石	湖北省	0.4863	0.65992	0	0		0.020366	0	11.0787	0.0257	0.0082	0.026	2.8502	0.0015	0.286142	0.171789	衰退	3	4	2.7	15.8437	6.2267	0.212252	0	1	0
2021	420200	黄石	湖北省	0.4534	0.672516	0	0		0.026956	0	11.261	0.0319	0.0073	0.0087	3.10927	0.0024	0.285287	0.179117	衰退	3	4	5	16.0876	6.64071	0.229714	0	1	0
2010	420300	十堰	湖北省	0.5457	0.463	0	0		0.004678	0	10.0056	0.0034	0.0005	0.0029	2.61015	0	0.1668	0.148319	其他	2	4	3.2	14.9469	5.79899		0	0	0	0.04326
2011	420300	十堰	湖北省	0.5308	0.484	0	0		0.010807	0	10.142	0.0023	0.001	0.0042	1.50832	0	0.168	0.151041	其他	2	4	4.5	15.1238	6.30124	0.128976	0	0	0	0.04778
2012	420300	十堰	湖北省	0.513	0.501	0	0		0.012118	0	10.2611	0.0045	0.0014	0.0033	1.83806	0.0004	0.1766	0.119978	其他	2	4	0.1	15.2741	6.32847	0.294925	0	1	0	0.05508
2013	420300	十堰	湖北省	0.5062	0.505	0	0		0.013735	0	10.3942	0.005	0.0029	0.0056	2.54232	0.0004	0.1805	0.118718	其他	2	4	5.6	15.3841	6.40734	0.143444	0	1	0	0.0609
2014	420300	十堰	湖北省	0.5081	0.515	0	0		0.01381	0	10.4794	0.0069	0.0034	0.0062	2.88467	0.0006	0.1821	0.116654	其他	2	4	6.6	15.5203	5.93442	0.298768	0	1	0	0.0624
2015	420300	十堰	湖北省	0.4893	0.529	0	0		0.011309	0	10.5565	0.0054	0.0049	0.0058	2.88501	0.0006	0.1376	0.120717	其他	2	4	8.4	15.6718	5.47421	0.144902	0	1	0	0.064097
2016	420300	十堰	湖北省	0.4769	0.541	0	0		0.010616	0	10.623	0.0062	0.0087	0.0079	2.67234	0.0014	0.138	0.123934	其他	2	4	9.5	15.7896	5.75878	0.145182	0	1	0	0.066317
2017	420300	十堰	湖北省	0.47975	0.551	0	0		0.01256	0	10.7539	0.0085	0.0164	0.0137	2.47806	0.0009	0.1707	0.129141	其他	2	4	7.5	15.9196	6.83018	0.14192	0	1	0	0.067952
2018	420300	十堰	湖北省	0.4826	0.5591	0	0		0.012559	0	10.818	0.0126	0.0126	0.015	2.64827	0.0003	0.178904	0.132444	其他	2	4	5.2	16.0347	6.54183	0.140905	0	1	0	0.068829
2019	420300	十堰	湖北省	0.4392	0.565	0	0		0.014877	0	10.9829	0.0093	0.0089	0.0169	2.78988	0.0004	0.183484	0.141292	其他	2	4	5.7	16.3004	6.70191	0.146337	0	1	0	0.069308
2020	420300	十堰	湖北省	0.4141	0.6183	0	0		0.014423	0	11.001	0.017	0.0062	0.0159	2.99685	0.0005	0.190962	0.150251	其他	2	4	5.6	16.0876	4.85661	0.165631	0	1	0
2021	420300	十堰	湖北省	0.3872	0.630102	0	0		0.019901	0	11.1514	0.0182	0.0026	0.0044	3.32151	0.0004	0.185871	0.155477	其他	2	4	8.7	16.3805	6.5852	0.162615	0	1	0
2010	420500	宜昌	湖北省	0.5753	0.4986	0	0		0.014461	0	10.5173	0.0082	0.0053	0.0081	3.08151	0.001	0.1461	0.0947112	其他	2	3	3.5	15.5203	5.76531		0	0	0	0.05573
2011	420500	宜昌	湖北省	0.6051	0.519	0	0		0.015302	0	10.8516	0.0127	0.0062	0.0102	2.23915	0.0033	0.1443	0.0911918	其他	2	3	3.7	15.6718	6.25071	0.333562	0	0	0	0.06564
2012	420500	宜昌	湖北省	0.6031	0.5359	0	0		0.015999	0	11.0211	0.0081	0.0087	0.0137	2.76399	0.002	0.1491	0.0890805	其他	2	3	3.3	15.817	6.5861	0.33546	0	1	0	0.07002
2013	420500	宜昌	湖北省	0.601	0.5475	0	0		0.017476	0	11.132	0.018	0.0113	0.0152	3.36725	0.0027	0.1535	0.0880319	其他	2	3	3	15.9673	6.59802	0.192529	0	1	1	0.08504
2014	420500	宜昌	湖北省	0.5931	0.5595	0	0		0.015247	0	11.2322	0.0181	0.0218	0.0188	3.56682	0.0024	0.1626	0.086362	其他	2	3	4.9	16.0773	7.44209	0.343492	0	1	1	0.08778
2015	420500	宜昌	湖北省	0.5869	0.5715	0	0		0.0254	0	11.3221	0.0257	0.0279	0.0311	3.67193	0.006	0.1709	0.0860323	其他	2	3	6.5	16.2134	7.2187	0.196029	0	1	1	0.09344
2016	420500	宜昌	湖北省	0.5723	0.5846	0	0		0.025827	0	11.403	0.0366	0.0422	0.0494	3.58596	0.0064	0.1689	0.0842896	其他	2	3	6.4	16.3004	7.26045	0.204177	0	1	1	0.094258
2017	420500	宜昌	湖北省	0.54845	0.5986	0	0		0.029306	0	11.4543	0.0454	0.0498	0.073	2.82668	0.0109	0.1782	0.08638	其他	2	3	8.1	16.3805	7.33122	0.205045	0	1	1	0.087662
2018	420500	宜昌	湖北省	0.5246	0.6086	0	0		0.028332	0	11.5042	0.0857	0.0432	0.0923	2.90868	0.0105	0.172144	0.0840593	其他	2	3	7.6	16.5236	6.98445	0.24263	0	1	1	0.087722
2019	420500	宜昌	湖北省	0.4605	0.6176	0	0		0.027594	0	11.5968	0.0496	0.0291	0.0621	3.11269	0.0065	0.17403	0.0845859	其他	2	3	7.9	16.6487	7.12774	0.242513	0	1	1	0.0834
2020	420500	宜昌	湖北省	0.429	0.6391	0	0		0.025617	0	11.5877	0.0627	0.0207	0.0516	3.2406	0.0079	0.187468	0.090501	其他	2	3	7.5	16.4546	6.93269	0.262462	0	1	1
2021	420500	宜昌	湖北省	0.4187	0.651299	0	0		0.032221	0	11.7588	0.0676	0.0191	0.0257	3.5907	0.0117	0.203142	0.0959466	其他	2	3	6.8	16.7059	7.63894	0.27651	0	1	1
2010	420600	襄阳	湖北省	0.5189	0.50889	0	0		0.010061	0	10.2136				2.89439	0.0003	0.2283	0.122969	其他	1	5	4.1	15.556	5.10185		0	0	0	0.04653
2011	420600	襄阳	湖北省	0.5708	0.5199	0	0		0.011158	0	10.5452	0.0076	0.0085	0.0064	2.08786	0.0005	0.2364	0.125407	其他	1	5	6.3	15.747	4.62527	0.140586	0	0	0	0.05268
2012	420600	襄阳	湖北省	0.5708	0.5368	0	0		0.014704	0	10.7152	0.0081	0.0116	0.0133	2.51828	0.0007	0.2538	0.112682	其他	1	5	5.8	15.8949	6.21012	0.32889	0	1	0	0.07055
2013	420600	襄阳	湖北省	0.5726	0.5482	0	0		0.012972	0	10.8214	0.0156	0.0153	0.0113	3.0548	0.0007	0.2542	0.11481	其他	1	5	4.3	16.0455	6.65435	0.134706	0	1	1	0.08491
2014	420600	襄阳	湖北省	0.5767	0.5601	0	0		0.042699	0	10.9216	0.0112	0.0171	0.0115	3.16607	0.0008	0.2809	0.109207	其他	1	5	6.2	16.1181	6.02086	0.339655	0	1	1	0.096346
2015	420600	襄阳	湖北省	0.5686	0.573	0	0		0.034743	0	11.0114	0.0142	0.0308	0.0171	3.14214	0.0018	0.3099	0.11166	其他	1	5	5.4	16.3004	5.17398	0.140449	0	1	1	0.099227
2016	420600	襄阳	湖北省	0.554	0.585	0	0		0.032334	0	11.0915	0.0203	0.0388	0.0245	3.3286	0.0022	0.3279	0.113533	其他	1	5	7.1	16.3805	5.4523	0.141389	0	1	1	0.100995
2017	420600	襄阳	湖北省	0.53435	0.597	0	0		0.035935	0	11.1915	0.018	0.0304	0.0264	2.87584	0.003	0.3298	0.116793	其他	1	5	6.6	16.5236	5.81483	0.142618	0	1	1	0.101496
2018	420600	襄阳	湖北省	0.5147	0.608	0	0		0.045112	0	11.2365	0.0282	0.0371	0.0326	2.77121	0.003	0.354181	0.116565	其他	1	5	6.2	16.6487	5.64544	0.146671	0	1	1	0.10453
2019	420600	襄阳	湖北省	0.4839	0.617	0	0		0.037043	0	11.3446	0.0233	0.0183	0.0355	2.91373	0.0029	0.413893	0.119912	其他	1	5	6.8	16.7599	6.71472	0.151495	0	1	1	0.11148
2020	420600	襄阳	湖北省	0.4572	0.61597	0	0		0.030596	0	11.3788	0.0356	0.0176	0.0429	3.22624	0.0038	0.411862	0.137337	其他	1	5	7.2	16.5881	7.01211	0.170914	0	1	1
2021	420600	襄阳	湖北省	0.4443	0.627727	0	0		0.019014	0	11.5184	0.0559	0.0099	0.018	3.52298	0.0046	0.377505	0.137918	其他	1	5	6.4	16.8112	7.15645	0.174706	0	1	1
2010	420700	鄂州	湖北省	0.5853	0.57904	0	0		0.00761	0	10.5483	0.0005	0	0.0005	4.76417	0	0.1685	0.152051	成熟型	3	4	3.9	14.152	6.833		0	0	0	0.01822
2011	420700	鄂州	湖北省	0.5904	0.60381	0	0		0.011289	0	10.7498	0.0007	0.0003	0.0011	3.93911	0.0002	0.1702	0.167144	成熟型	3	4	4.9	14.221	6.64358	0.156411	0	0	0	0.01899
2012	420700	鄂州	湖北省	0.6003	0.62088	0	0		0.012488	0	10.881	0.0007	0.0008	0.0022	4.38538	0	0.1706	0.128714	成熟型	3	4	4.8	14.4033	6.75812	0.268378	0	1	0	0.02002
2013	420700	鄂州	湖北省	0.5945	0.62819	0	0		0.01447	0	10.9955	0.0025	0.0013	0.0005	4.60738	0.0004	0.1727	0.121964	成熟型	3	4	2.1	14.5574	7.07244	0.159886	0	1	0	0.02035
2014	420700	鄂州	湖北省	0.593	0.63581	0	0		0.007755	0	11.0847	0.0007	0.0015	0.0005	4.64677	0.0007	0.1732	0.120514	成熟型	3	4	4.8	14.6484	6.94063	0.117688	0	1	0	0.02082
2015	420700	鄂州	湖北省	0.5787	0.64304	0	0		0.009522	0	11.1404	0.0011	0.0048	0.0015	4.95517	0.0001	0.174	0.120958	成熟型	3	4	5.4	14.771	7.05263	0.16245	0	1	0	0.021551
2016	420700	鄂州	湖北省	0.5447	0.64904	0	0		0.029981	0	11.2235	0.002	0.0071	0.0041	4.91343	0.0006	0.1741	0.119229	成熟型	3	4	7.9	14.9141	6.74531	0.163058	0	1	0	0.022094
[truncated: 1,421 more rows]
